# Supplementary material for: Integrated Transcriptomics and Metabolomics Provide Insight into Degeneration-Related Molecular Mechanisms of Morchella importuna During Repeated Subculturing
Source: J Fungi (Basel). 2025 May 30;11(6):420. doi: 10.3390/jof11060420 (PMC12194730; doi:10.3390/jof11060420)
Supplement: Supplementary file 1 [file jof-11-00420-s001.zip › Supplementary tables.xlsx]

## Sheet: Supporting informationSupportin
Supporting information
Table S1. List of primers used in qRT-PCR.
Table S2. Standard curve for the determination of flavonoids by HPLC.
Table S3. Qualitative and quantitative results of all metabolites.
Table S4. Differential expression metabolites (DEMs) in NM vs DG.
Table S5. KEGG pathways enrichment list of DEMs.
Table S6. Statistics of Clean Data.
Table S7. Statistics of FLNCs.
Table S8. Statistics of consensus FLNCs.
Table S9. Differential expression genes (DEGs) in NM vs DG.
Table S10. The content of 36 flavonoid compounds of samples from NM and DG groups
Table S11. Linear equations for the concentrations of 36 compounds.

## Sheet: Table S1
Table S1. List of primers used in qRT-PCR.
ID	Description	Forward primer	Reverse primer
gene-LAJ45_06308	NR-PKS	5'-ATGGAGCAATGGTCTGGTGG-3'	5'-GTCCCTGATGGTTGACAGGG-3'
CYC3	CYC3	5'-TCCTCCATCCTCCGAACACA-3'	5'-TCTCAGCGGTTCTAGGGACA-3'

## Sheet: Table S2
Table S2. Standard curve for the determination of flavonoids by HPLC.
Compounds	Linear equation	Correlation coefficient (R2)	Linear range	Limit of quantification
Chrysin	y = 3.26962e4 x + 297.23270	0.99557	0.2-400	0.2
Daidzein	y = 5910.80554 x + 404.29997	0.99556	0.8-1600	0.8
Liquiritigenin	y = 8.32648e4 x + 4531.64550	0.996175	0.4-2000	0.4
Formononetin	y = 2.16007e5 x + 573.44150	0.99845	0.02-100	0.02
Apigenin	y = 4.67552e4 x + 345.65935	0.99371	0.1-500	0.1
Genistein	y = 17900.39049 x + 969.66902	0.99584	0.4-800	0.4
Naringenin	y = 1.02511e5 x + 3685.04640	0.99602	0.2-1000	0.2
Glycitein	y = 2.95374e6 x + 1.36850e5	0.99120	0.2-100	0.2
Biochanin A	y = 2.97167e6 x + 6744.14315	0.99514	0.02-40	0.02
Fisetin	y = 15792.84662 x + -24519.88503	0.99161	2-4000	2
Kaempferol	y = 2541.86291 x + -1284.69616	0.99021	2-4000	2
Luteolin	y = 6.06183e4 x + 3010.93643	0.99587	1-2000	1
Catechin	y = 1591.96142 x + -515.19338	0.99023	2-10000	2
L-Epicatechin	y = 8678.56721 x + 4489.14237	0.99278	2-4000	2
Kaempferide	y = 1.62932e5 x + 1250.08838	0.99866	0.1-500	0.1
Quercetin	y = 6.07552e4 x + 10376.50035	0.99560	1-5000	1
Taxifolin	y = 3.54793e4 x + -3079.07898	0.99694	0.4-2000	0.4
Myricetin	y = 16366.72492 x + -14638.08017	0.99621	2-10000	2
Dihydromyricetin	y = 11556.90412 x + 464.60193	0.99839	0.8-4000	0.8
Puerarin	y = 7.60347e4 x + -69.75411	0.99877	0.2-1000	0.2
Isovitexin	y = 4.54531e4 x + 2907.57136	0.99885	0.4-2000	0.4
Vitexin	y = 9.38163e4 x + 304.61012	0.99980	0.2-1000	0.2
Genistin	y = 1.09860e5 x + 5376.89628	0.99664	0.4-2000	0.4
Baicalin	y = 6483.66257 x + 2883.98133	0.99684	2-10000	2
Glycitin	y = 291.82116 x + 561.07194	0.99519	20-10000	20
Astragalin	y = 5.90630e4 x + 957.11269	0.99705	0.5-2500	0.5
Quercitrin	y = 4.97505e4 x + 1370.54600	0.99817	0.5-2500	0.5
Cynaroside	y = 9.36454e4 x + 5266.17992	0.99769	0.4-2000	0.4
Daidzin	y = 4974.10198 x + 180.35491	0.99172	0.5-500	0.5
Quercetin 3-glucoside	y = 5.52999e4 x + 2485.70781	0.99728	0.5-2500	0.5
Silybin	y = 26542.40072 x + 2428.41210	0.99227	0.5-2500	0.5
Icariin	y = 23509.24677 x + 3226.80997	0.99622	1-2000	1
Naringin	y = 22948.53579 x + 3600.31267	0.99832	1-5000	1
Diosmin	y = 4.39255e4 x + 835.57116	0.99763	0.4-2000	0.4
Rutin	y = 19907.22703 x + 1231.05920	0.99912	1-5000	1

## Sheet: Table S3
Table S3. Qualitative and quantitative results of all metabolites.
#ID	name	NM1	NM2	NM3	NM4	NM5	NM6	DG1	DG2	DG3	DG4	DG5	DG6	NM_vs_DG_log2FC	NM_vs_DG_Pvalue	NM_vs_DG_VIP	NM_vs_DG_(FC_1_Pvalue_0.05_VIP_1)_regulated	Mass Error (ppm)	Formula	m/z	Retention time (min)	KEGG_annotation	KEGG_pathway_annotation	LM_ID(lipidmaps)	CATEGORY(lipidmaps)	MAIN_CLASS(lipidmaps)	SUB_CLASS	HMDB_ID	CAS	kingdom(HMDB)	super_class(HMDB)	HMDB_taxonomy	sub_class(HMDB)
neg_1005	Gluconolactone	8092.71061393385	7808.50896749361	7360.27531197648	8167.40801318233	7638.06550393518	7876.15584357337	7812.95978256392	8254.38719014996	7327.40956273993	7607.0170172481	7381.68789764269	7694.82863391827	-0.0268267	0.45041985620171	0.422607881739015	unchanged	4.88337506432142	C6H10O6	223.046810381944	0.641166666666667	C00198	Pentose phosphate pathway(ko00030);;Metabolic pathways(ko01100);;Biosynthesis of secondary metabolites(ko01110);;Microbial metabolism in diverse environments(ko01120);;Carbon metabolism(ko01200)	--	--	--	--	HMDB0000150	90-80-2	Organic compounds	Organic oxygen compounds	Organooxygen compounds	Carbohydrates and carbohydrate conjugates
neg_1006	2(alpha-D-Mannosyl)-D-glycerate	2806.46724555859	2725.73252422183	2593.15942880065	2888.98636163746	2691.59750087606	2717.72806914253	2695.44314229065	2602.33097213675	2627.34033361374	2450.63154173563	2473.90119154053	2542.9579523753	-0.0935392	0.0123587418783572	1.21560452795023	down	2.26673501128591	C9H16O9	267.072763322195	0.641166666666667	--	--	--	--	--	--	--	--	--	--	--	--
neg_1007	Dapdiamide A	386.454514901733	395.06937655093	384.794186989873	440.206869998494	400.051871813723	389.827062687145	384.782098322303	415.992549863904	397.121941982972	383.08099322266	361.00463147645	400.724641890154	-0.0326946	0.45160541396269	0.421304239121613	unchanged	-11.8216	C12H20N4O5	335.10922289515	0.641166666666667	C20962	Biosynthesis of various antibiotics(ko00998);;Metabolic pathways(ko01100);;Biosynthesis of secondary metabolites(ko01110)	--	--	--	--	--	--	--	--	--	--
neg_1010	dTDP-2,6-dideoxy-D-kanosamine	97.5325616949577	107.742561194396	95.3145313500302	113.040316997349	109.449889882501	102.610705288983	67.7582504327094	90.8878128616244	84.1046741769507	70.9323770641661	86.5472698468571	90.1395696085886	-0.351579	0.00141354941429198	1.42996075462316	down	37.5894495055015	C16H27N3O13P2	576.120077893043	0.641166666666667	C18030	Polyketide sugar unit biosynthesis(ko00523);;Metabolic pathways(ko01100);;Biosynthesis of secondary metabolites(ko01110);;Biosynthesis of nucleotide sugars(ko01250)	--	--	--	--	--	--	--	--	--	--
neg_1014	2-Hydroxy-2,4-pentadienoate	288.820630308468	286.638974194818	289.191293962517	277.253323281976	278.091586802321	283.93610835217	302.08818660093	295.021524586047	281.089007990431	276.530357576234	275.437348372229	294.726315880202	0.0176389618637455	0.511374393635286	0.371874767017324	unchanged	7.43184517577425	C5H6O3	113.025265084995	0.648316666666667	C00596	Phenylalanine metabolism(ko00360);;Benzoate degradation(ko00362);;Dioxin degradation(ko00621);;Xylene degradation(ko00622);;Ethylbenzene degradation(ko00642);;Styrene degradation(ko00643);;Metabolic pathways(ko01100);;Microbial metabolism in diverse environments(ko01120);;Degradation of aromatic compounds(ko01220)	--	--	--	--	--	--	--	--	--	--
neg_1016	Glutaric acid	810.923334993677	765.126975791108	732.439243672159	799.918233556571	747.844575117873	792.677972692883	741.437427759893	763.487649354336	718.148852332037	761.269512612323	736.209893383829	750.754260022135	-0.056202	0.0769298105174341	0.94960413464654	unchanged	5.77462375607862	C5H8O4	131.035744797164	0.648316666666667	C00489	Fatty acid degradation(ko00071);;Lysine degradation(ko00310);;Metabolic pathways(ko01100);;Microbial metabolism in diverse environments(ko01120)	--	--	--	--	HMDB0000661	110-94-1	Organic compounds	Organic acids and derivatives	Carboxylic acids and derivatives	Dicarboxylic acids and derivatives
neg_1017	N-Methylmyosmine	12980.3520237036	13239.8776872209	13061.1020487029	13207.0728221168	12231.1341982957	12375.8357355668	5550.33511051674	5642.7544701384	5280.45653287669	5193.61086400831	5223.79030409341	5448.69664465165	-1.25334	3.60484554894907e-09	1.73667146749155	down	-21.5839	C10H12N2	181.071260633039	0.648316666666667	C21154	Nicotinate and nicotinamide metabolism(ko00760);;Metabolic pathways(ko01100);;Microbial metabolism in diverse environments(ko01120)	--	--	--	--	--	--	--	--	--	--
neg_1018	3-hydroxy-3-methyl-Glutaric acid	8178.68407814672	7789.86616426525	7669.17166074758	7908.32263472515	7625.77360560089	7634.3668175057	8186.44135469575	8241.19758974937	7457.21582210743	7672.55564852838	7700.79299861021	7716.56635223871	0.00518691081253204	0.860124008756541	0.0947385794925967	unchanged	5.12474752707331	C6H10O5	161.046377466306	0.648316666666667	--	--	--	--	--	--	HMDB0000355	503-49-1	Organic compounds	Lipids and lipid-like molecules	Fatty Acyls	Fatty acids and conjugates
neg_1020	myo-Inositol	66190.8980014944	64924.3149506895	65473.2091483234	65081.4628550673	62316.7380384151	61288.4704611696	65065.8969913524	65086.6645016357	60978.9048491016	59658.9579981627	59853.6026286393	60320.152528365	-0.054609	0.101159212980496	0.874126483180908	unchanged	6.55128821412876	C6H12O6	179.057291317352	0.648316666666667	C00137	Galactose metabolism(ko00052);;Ascorbate and aldarate metabolism(ko00053);;Streptomycin biosynthesis(ko00521);;Inositol phosphate metabolism(ko00562);;Metabolic pathways(ko01100);;Biosynthesis of secondary metabolites(ko01110);;Microbial metabolism in diverse environments(ko01120);;Biosynthesis of nucleotide sugars(ko01250);;ABC transporters(ko02010);;Phosphatidylinositol signaling system(ko04070)	--	--	--	--	HMDB0000211	87-89-8	Organic compounds	Organic oxygen compounds	Organooxygen compounds	Alcohols and polyols
neg_1027	α-D-Galacturonic acid	963.455908138826	1048.89164305432	1027.26279237648	1051.32437084545	961.143295429222	982.415	1097.76844763911	927.580764984904	892.69822853397	924.848012295653	882.257443478519	903.517292440874	-0.100438	0.106610072727833	0.873833071650527	unchanged	-4.91406	C6H10O7	193.03442268836	0.648316666666667	--	--	--	--	--	--	HMDB0003363	9046-40-6	Organic compounds	Organic oxygen compounds	Organooxygen compounds	Carbohydrates and carbohydrate conjugates
neg_1029	Glucosamine-1P	48.5913659275493	57.4655631328457	48.5826640991038	56.8532132404954	39.6602391764317	50.847829125887	3.23264253943226	1.34704059900903e-09	9.20133305051635	9.99739656835738	2.48336957967498	6.20226263637529	-3.27878	3.8365485177589e-07	1.70362487292507	down	-10.82	C6H14NO8P	280.017567994978	0.648316666666667	--	--	--	--	--	--	HMDB0001109	--	Organic compounds	Organic oxygen compounds	Organooxygen compounds	Carbohydrates and carbohydrate conjugates
neg_1031	Nocardicin C	5816.05908184028	5882.29181586417	6118.02845582471	5975.5094017859	5754.52286173092	5749.55137186671	6525.19615348837	6944.31085506634	5160.24346005601	5877.11033889321	6238.53200092916	6315.09364354359	0.0703786349067684	0.296963314856896	0.59721298721426	unchanged	13.3294150113505	C23H26N4O8	521.171291766272	0.648316666666667	C17351	Monobactam biosynthesis(ko00261);;Metabolic pathways(ko01100);;Biosynthesis of secondary metabolites(ko01110)	--	--	--	--	--	--	--	--	--	--
neg_1032	Curcumin monoglucoside	28.5553841349394	23.0391629165068	23.7729256084862	23.661682039215	28.1521276305471	29.9970570945168	57.1686995287869	56.0883280828319	65.0750030531082	56.4170603196184	53.8712822223998	64.6761844348687	1.1684772772812	3.41154181870067e-07	1.69965570575807	up	38.6034377453148	C27H30O11	551.173946322014	0.648316666666667	C17749	Stilbenoid, diarylheptanoid and gingerol biosynthesis(ko00945);;Biosynthesis of secondary metabolites(ko01110)	--	--	--	--	HMDB0304303	--	Organic compounds	Phenylpropanoids and polyketides	Flavonoids	Flavonoid glycosides
neg_1033	Decarbamoylnovobiocin	787.398371172873	828.941998724339	822.88319766026	865.023685024997	852.501934673452	887.399342211002	957.83777360294	1049.82413012419	906.393527066351	999.524365133952	961.40416189323	1008.57982371696	0.222079528701506	0.000320021016072628	1.52335317825799	up	-42.2354	C30H35NO10	604.171456118617	0.648316666666667	C12476	Novobiocin biosynthesis(ko00401);;Metabolic pathways(ko01100);;Biosynthesis of secondary metabolites(ko01110)	--	--	--	--	--	--	--	--	--	--
neg_1034	epsilon-Rhodomycin T	60.9023809973247	62.3216120942776	69.6729154611092	81.4520884642375	62.8585507723999	72.3098778452408	120.696068100092	169.768807986366	139.381814941149	123.22074660029	109.778686375026	165.237548043305	1.01585170710333	0.000592728804415244	1.56913173587728	up	3.13647578939327	C30H35NO11	630.221049343942	0.648316666666667	C18640	Biosynthesis of type II polyketide products(ko01057);;Biosynthesis of secondary metabolites(ko01110)	--	--	--	--	--	--	--	--	--	--
neg_1040	Acetoacetic acid	106.737124140701	109.329445517956	98.1149529538751	90.4589945614491	98.8596223567382	100.932036879367	52.500063307266	61.2800104560779	58.4587744782545	54.6659006622293	50.5527767874013	58.1623621499363	-0.848752	5.14897442063088e-07	1.69751711617379	down	5.99838339522129	C4H6O3	101.025029644319	0.655483333333333	C00164	Valine, leucine and isoleucine degradation(ko00280);;Lysine degradation(ko00310);;Tyrosine metabolism(ko00350);;Styrene degradation(ko00643);;Butanoate metabolism(ko00650);;Metabolic pathways(ko01100);;Microbial metabolism in diverse environments(ko01120);;Two-component system(ko02020)	LMFA01060003	Fatty Acyls [FA]	Fatty Acids and Conjugates [FA01]	Oxo fatty acids [FA0106]	HMDB0000060	541-50-4	Organic compounds	Organic acids and derivatives	Keto acids and derivatives	Short-chain keto acids and derivatives
neg_1042	2-Methyleneglutarate	351.287091062372	358.506971475144	383.14091914727	330.337046736006	377.360045512274	368.356809065815	342.809619203326	318.632910541663	325.987056641659	323.322709830671	310.459225913185	328.206324020578	-0.153979	0.00375218868208522	1.36510613226467	down	7.70010538709257	C6H8O4	143.036091443372	0.655483333333333	C02930	Nicotinate and nicotinamide metabolism(ko00760);;Microbial metabolism in diverse environments(ko01120)	--	--	--	--	HMDB0000422	617-62-9	Organic compounds	Lipids and lipid-like molecules	Fatty Acyls	Fatty acids and conjugates
neg_1045	4-Methylene-L-glutamate	222.572743063429	236.407779271583	298.825359003229	334.695947603923	287.304537388957	256.49376758293	127.802345897576	132.915394063857	141.617201262961	104.492034815856	97.2837669473443	134.33424478666	-1.14788	0.000108199794172081	1.62070363514672	down	5.16291807048614	C6H9NO4	363.091019392032	0.655483333333333	C00651	C5-Branched dibasic acid metabolism(ko00660)	--	--	--	--	HMDB0029433	16804-57-2	Organic compounds	Organic acids and derivatives	Carboxylic acids and derivatives	Amino acids, peptides, and analogues
neg_1051	Glucosamine	2.98726858001591	9.07148989829012	12.1053342237147	11.0234242595595	7.11772327330329	9.83467494379522	6.0287126482909	21.4774976937894	17.7743722751437	21.9357135521326	23.3559399882959	22.7691575982073	1.12021470743983	0.0108023381102395	1.27365122182741	up	19.0909640180041	C6H13NO5	200.057459137367	0.662616666666667	--	--	--	--	--	--	HMDB0001514	3416-24-8	Organic compounds	Organic oxygen compounds	Organooxygen compounds	Carbohydrates and carbohydrate conjugates
neg_1052	Homomethionine	5.5710481881724	4.44923526507327	1.34704059900903e-09	5.3426350738062	1.20605158990554	2.91628461642425	1.4106148647688	1.03520856000626	8.40828007048894	9.4437699617003	4.62456360634697	7.82727	0.749099263603443	0.242878041920286	0.635188555975952	unchanged	-6.92415	C6H13NO2S	208.06377343174	0.662616666666667	C17213	Glucosinolate biosynthesis(ko00966);;Biosynthesis of secondary metabolites(ko01110);;2-Oxocarboxylic acid metabolism(ko01210)	--	--	--	--	HMDB0030406	25148-30-5	Organic compounds	Organic acids and derivatives	Carboxylic acids and derivatives	Amino acids, peptides, and analogues
neg_1053	Dyspropterin	122.045060928841	120.437882033467	95.0386228303689	133.947204728329	123.376383454576	124.672130850001	15.042400878355	25.5300287655728	26.5046548725614	32.4056241054906	25.747661607655	25.3004137332339	-2.25697	1.08091593697017e-06	1.70974367782102	down	-3.5423	C9H11N5O3	236.078072974178	0.655483333333333	--	--	--	--	--	--	HMDB0001195	89687-39-8	Organic compounds	Organoheterocyclic compounds	Pteridines and derivatives	Pterins and derivatives
neg_1054	3-beta-D-Galactosyl-sn-glycerol	441.489550442351	451.873915783598	443.667472687513	439.209569005838	436.636107768901	435.184418862727	417.411625086518	401.194400933755	493.078504943789	453.325386873411	393.685671730911	387.974410552169	-0.0563243	0.362069995294087	0.525051467043883	unchanged	28.943776256673	C9H18O8	289.055318128945	0.662616666666667	C05401	Galactose metabolism(ko00052);;Glycerolipid metabolism(ko00561)	--	--	--	--	HMDB0304157	--	Organic compounds	Lipids and lipid-like molecules	Glycerolipids	Glycosylglycerols
neg_1057	cinnamoyltyramine	218.940687680212	222.475450533252	182.211630660565	243.189071779981	190.995006651318	211.499717792288	228.842506356057	249.105929329905	236.864586465745	244.645236391205	218.37426440886	256.072262602413	0.175902992645054	0.0318825110131177	1.09187847683849	up	12.5212851337721	C17H17NO2	288.103941369031	0.662616666666667	--	--	--	--	--	--	HMDB0304290	--	Organic compounds	Phenylpropanoids and polyketides	Cinnamic acids and derivatives	Cinnamic acid amides
neg_1060	Cyclic AMP	365.311730722771	360.654	337.272940425073	365.99733956256	325.295490226564	361.963488676412	299.685244794832	299.201927315284	264.855153126628	284.187407767357	323.451047745253	316.201724483972	-0.243667	0.000704109973267215	1.46974827314137	down	-7.63427	C10H12N5O6P	657.092738925948	0.662616666666667	C00575	Purine metabolism(ko00230);;Metabolic pathways(ko01100);;Endocrine resistance(ko01522);;Biofilm formation - Pseudomonas aeruginosa(ko02025);;Biofilm formation - Escherichia coli(ko02026);;MAPK signaling pathway(ko04010);;Ras signaling pathway(ko04014);;Rap1 signaling pathway(ko04015);;Calcium signaling pathway(ko04020);;cGMP-PKG signaling pathway(ko04022);;cAMP signaling pathway(ko04024);;Chemoki…	--	--	--	--	HMDB0000058	60-92-4	Organic compounds	Nucleosides, nucleotides, and analogues	Purine nucleotides	Cyclic purine nucleotides
neg_1061	3,7-Di-O-methylquercetin	254.721384444479	285.324364307218	231.036250565014	295.810381068148	257.567580545208	257.991304591611	115.065216646681	118.246766999949	142.79010127462	139.663077713902	128.364680150505	130.794458675611	-1.03003	3.47063139632218e-06	1.69170616071211	down	28.4794408600774	C17H14O7	351.058020927518	0.655483333333333	C01265	Flavone and flavonol biosynthesis(ko00944);;Biosynthesis of secondary metabolites(ko01110)	--	--	--	--	HMDB0029263	2068-02-02	Organic compounds	Phenylpropanoids and polyketides	Flavonoids	O-methylated flavonoids
neg_1062	3-Ketosucrose	1284.75935755787	1148.86942435893	1846.03888223195	1546.70156493617	1808.8714130169	1353.68	720.118376745188	668.141664188991	767.661343729324	578.870763453514	611.680048762052	642.295188120812	-1.1722	0.000599291695569629	1.58216964232771	down	13.148	C12H20O11	361.079700932639	0.662616666666667	C05731	Starch and sucrose metabolism(ko00500)	--	--	--	--	--	--	--	--	--	--
neg_1063	4,8-Dihydroxyquinoline	109.350749918029	113.255372500392	96.0591954159582	124.177672430686	116.283931489751	129.81389916282	99.9397605558402	119.845906682139	152.561156702468	105.124923992977	87.2833035272715	104.03418469783	-0.0428284	0.756466066091497	0.175990958520712	unchanged	30.1240036790418	C9H7NO2	367.103262608537	0.655483333333333	C05637	Tryptophan metabolism(ko00380)	--	--	--	--	HMDB0060289	--	Organic compounds	Organoheterocyclic compounds	Quinolines and derivatives	Quinolones and derivatives
neg_1064	4-methylumbelliferone	74.6902463738428	75.7941529100961	85.2524154635888	87.7044041239235	84.4048259257406	96.982482009045	55.0421390312134	59.5719680828343	43.4565565164487	52.1597203993326	65.2153608840034	54.8842322609093	-0.611886	7.54337296641973e-05	1.56317723285122	down	-44.733	C10H8O3	397.077140836332	0.655483333333333	C03081	--	--	--	--	--	HMDB0059622	--	Organic compounds	Phenylpropanoids and polyketides	Coumarins and derivatives	Hydroxycoumarins
neg_1065	D,L-cyclohexanephosphinothricin	106.528008271323	95.3723371002291	98.5049739715312	131.112574673406	114.172565828123	115.122371910617	1.34704059900903e-09	1.34704059900903e-09	1.34704059900903e-09	1.34704059900903e-09	1.34704059900903e-09	1.34704059900903e-09	-36.2507	4.84573370843555e-06	1.72200188956987	down	39.1322373243935	C8H15NO4P-	439.157686721968	0.655483333333333	--	--	--	--	--	--	--	--	--	--	--	--
neg_1066	Neolinustatin	99.2661261526925	118.019234620732	103.652503133404	110.211276300156	87.9578348048002	108.543094161585	123.621734517779	144.371613991222	122.761961429722	145.960409917718	144.850409237427	133.859450983925	0.377592771002768	0.000443029448289503	1.48093018805112	up	-3.04834	C17H29NO11	468.170973640773	0.662616666666667	C08336	--	--	--	--	--	HMDB0038482	72229-42-6	Organic compounds	Organic oxygen compounds	Organooxygen compounds	Carbohydrates and carbohydrate conjugates
neg_1072	Astin I	88.0593743453196	68.7228207104023	97.811918205127	115.564397807026	136.895643853328	97.0756452281116	64.6881000976431	74.3701725648057	116.810463972349	69.4426770649671	76.5354970890619	73.1373892013354	-0.346979	0.111457675567501	0.841823091459462	unchanged	-37.519	C25H34ClN5O7	586.163396437301	0.662616666666667	--	--	--	--	--	--	HMDB0041419	161162-22-7	Organic compounds	Organic acids and derivatives	Peptidomimetics	Hybrid peptides
neg_1074	Dehypoxanthine futalosine	354.484811570949	280.732136325867	502.865045293799	383.126994624187	474.09393971252	388.018207686949	255.633626966009	175.395212647259	204.032239743472	153.01338000483	178.03187767055	187.128981893717	-1.04729	0.000811256996927431	1.51931946462179	down	-1.22996	C14H16O7	651.192328340962	0.655483333333333	C17010	Ubiquinone and other terpenoid-quinone biosynthesis(ko00130);;Metabolic pathways(ko01100);;Biosynthesis of secondary metabolites(ko01110);;Biosynthesis of cofactors(ko01240)	--	--	--	--	--	--	--	--	--	--
neg_1080	L-Ribulose	2294.69884868356	2104.60144837656	3088.96472206618	2216.41078446266	2993.69026847094	2481.71897180463	1812.91946382585	1621.23438753438	1898.80193539191	1543.94201676508	1645.54358256994	1615.7436988547	-0.58238	0.00322800172748747	1.44009802237933	down	4.54953743961129	C5H10O5	359.075503288405	0.669783333333333	C00508	Pentose and glucuronate interconversions(ko00040);;Metabolic pathways(ko01100)	--	--	--	--	HMDB0003371	130271-85-1	Organic compounds	Organic oxygen compounds	Organooxygen compounds	Carbohydrates and carbohydrate conjugates
neg_1081	DL-2-Aminoadipic acid	15.4035465536713	13.4150588528434	12.801389964234	16.7643	13.4305017663671	13.3689310270422	12.3091833577362	10.217034507998	11.2994185825922	6.8466822922503	12.3661844839238	9.86674559103606	-0.437397	0.00608426578917424	1.30822031381207	down	3.25137540862294	C6H11NO4	160.062055098971	0.669783333333333	--	--	--	--	--	--	HMDB0302754	--	Organic compounds	Organic acids and derivatives	Carboxylic acids and derivatives	Amino acids, peptides, and analogues
neg_1084	Lotaustralin	19.8456041862244	21.7681087298306	13.7491753504073	13.9759650106633	17.7654868518598	21.7571042087139	20.7028367770203	32.085749847109	35.6554522636639	29.7171803971135	23.6352047011287	29.6542539469838	0.655300526340317	0.00403368117960164	1.35193885688739	up	-19.7807	C11H19NO6	296.085473468291	0.669783333333333	C08334	Cyanoamino acid metabolism(ko00460);;Biosynthesis of secondary metabolites(ko01110)	--	--	--	--	HMDB0033865	534-67-8	Organic compounds	Organic oxygen compounds	Organooxygen compounds	Carbohydrates and carbohydrate conjugates
neg_1089	(R)-4'-Phosphopantothenoyl-L-cysteine	730.246991343287	663.117796889374	1000.79206609863	1103.96131572437	1025.70003834032	759.601172364852	302.92978234477	354.383066291897	274.387970065412	283.296966099918	253.937535148475	321.213156697335	-1.56139	0.000452605612538777	1.60697146462681	down	41.1626882709421	C12H23N2O9PS	423.077406721663	0.669783333333333	C04352	Pantothenate and CoA biosynthesis(ko00770);;Metabolic pathways(ko01100);;Biosynthesis of cofactors(ko01240)	--	--	--	--	HMDB0001117	7196-09-0	Organic compounds	Organic acids and derivatives	Peptidomimetics	Hybrid peptides
neg_1095	2-Oxo-2,3-dihydrofuran-5-acetate	24.9934715503613	23.2015717516169	19.9559898494705	27.2358395432232	21.2254347630607	26.5313870637591	26.3261809321218	25.7547678665209	31.4243740839965	38.0754997310889	33.0044361124276	31.0589200175276	0.375075956188958	0.011452640591753	1.23680883362008	up	13.9171740693765	C6H6O4	141.021308847695	0.676933333333333	C03586	Benzoate degradation(ko00362);;Metabolic pathways(ko01100);;Microbial metabolism in diverse environments(ko01120);;Degradation of aromatic compounds(ko01220)	--	--	--	--	--	--	--	--	--	--
neg_1098	L-Fucose	63.3753634823075	59.1085347388022	71.5986764081381	65.9180828822897	73.105570823257	81.928265302494	109.692107746021	99.7149377685575	111.637899648708	107.933267444618	82.8339206200236	107.596363308504	0.577659928606377	0.000142655838887604	1.55440631370753	up	31.4826875121749	C6H12O5	209.066925971494	0.676933333333333	C01019	Fructose and mannose metabolism(ko00051);;Amino sugar and nucleotide sugar metabolism(ko00520);;Metabolic pathways(ko01100);;Microbial metabolism in diverse environments(ko01120);;Biosynthesis of nucleotide sugars(ko01250);;Two-component system(ko02020);;Quorum sensing(ko02024);;C-type lectin receptor signaling pathway(ko04625)	--	--	--	--	HMDB0000174	6696-41-9	Organic compounds	Organic oxygen compounds	Organooxygen compounds	Carbohydrates and carbohydrate conjugates
neg_1099	phenylalaninol	120.86858284653	120.735865712121	110.178357023823	107.583442720678	100.453729506663	120.175734514335	466.305681783808	473.128477470644	459.533504254201	488.513059238966	466.925069813816	480.844472810421	2.05987853170627	5.89685424736552e-14	1.73927975947488	up	-8.26172	C9H13NO	172.073133517041	0.684066666666667	--	--	--	--	--	--	HMDB0253909	--	Organic compounds	Benzenoids	Benzene and substituted derivatives	Phenethylamines
neg_1100	D-Glucono-1,5-lactone	606.150451812962	648.788786057155	609.140399601884	562.420263776736	579.189273577885	658.753770871152	403.680947067665	350.686834665843	384.908482476964	366.558871440297	370.502197683005	374.821038062568	-0.702926	2.0385810933081e-06	1.69691676530372	down	4.47198041280118	C6H10O6	177.041257832057	0.684066666666667	C00198	Pentose phosphate pathway(ko00030);;Metabolic pathways(ko01100);;Biosynthesis of secondary metabolites(ko01110);;Microbial metabolism in diverse environments(ko01120);;Carbon metabolism(ko01200)	--	--	--	--	HMDB0000150	90-80-2	Organic compounds	Organic oxygen compounds	Organooxygen compounds	Carbohydrates and carbohydrate conjugates
neg_1101	gabaculine	3.75943000194061	1.34704059900903e-09	1.34704059900903e-09	1.34704059900903e-09	1.34704059900903e-09	1.34704059900903e-09	9.34434406935236	10.7341287741574	10.9598584227428	19.2413056817155	22.9439493405726	14.2799041656452	4.54075471887122	0.00103539283534098	1.54191720608519	up	13.1751792013467	C7H9NO2	184.063363586824	0.676933333333333	C12110	--	--	--	--	--	HMDB0251519	--	Organic compounds	Organic acids and derivatives	Carboxylic acids and derivatives	Amino acids, peptides, and analogues
neg_1104	Lipoic acid	781.382266234532	765.982590537238	721.825391147696	786.576145625418	740.45524732234	792.320410731892	889.70512826532	823.046278063392	848.325996509478	817.584050625599	766.706321760436	817.248191528244	0.113064986419965	0.0129808821484083	1.21612	up	-0.259036	C8H14O2S2	205.036191883334	0.684066666666667	C00725	--	LMFA01130001	Fatty Acyls [FA]	Fatty Acids and Conjugates [FA01]	Thia fatty acids [FA0113]	HMDB0001451	1200-22-2	Organic compounds	Organoheterocyclic compounds	Dithiolanes	Lipoic acids and derivatives
neg_1106	cyclogutamate	92.8372455400355	97.7522232571069	130.451817151451	112.998570209808	129.75279559352	131.287435544109	217.42725456118	133.355484336061	185.878225374944	148.491419057177	139.05541310692	135.095931887801	0.464808448929307	0.0247307765954203	1.15963274399329	up	1.4477523262524	C8H12NO4-	207.051570080758	0.676933333333333	--	--	--	--	--	--	--	--	--	--	--	--
neg_1109	2-Hydroxy-4-(2-oxo-1,3-dihydro-2H-inden-1-ylidene)but-2-enoic acid	246.546238524255	265.60453231627	236.666787919478	231.273021278237	237.919717394526	246.527719858066	101.036711858661	126.121624188665	144.90440158195	123.167396367343	120.045241422673	120.299355647243	-0.993502	2.36610490087449e-08	1.70852185224595	down	-24.7067	C13H10O4	265.042189675304	0.684066666666667	C07725	Polycyclic aromatic hydrocarbon degradation(ko00624);;Microbial metabolism in diverse environments(ko01120)	--	--	--	--	--	--	--	--	--	--
neg_1116	5'-(dimethylsulfonio)-5'-deoxyadenosine	343.386881565294	308.944555422443	376.900710380503	365.485332372864	392.237292779306	380.500047294178	253.916230150422	268.318317602343	336.642867581229	261.741391433886	237.391370709593	248.018906133997	-0.432504	0.000663429461528176	1.46113979154469	down	-23.2771	C12H18N5O3S+	311.098493942413	0.676933333333333	--	--	--	--	--	--	--	--	--	--	--	--
neg_1119	Gerontoisoflavone A	208.161365633043	215.770244662605	201.745823600644	190.195662619905	174.565019325969	205.681162479052	177.367766847817	171.79443452418	186.705653806193	186.249073039096	158.605225677059	188.547621658027	-0.161735	0.0211653871455477	1.14889552359991	down	-6.85452	C17H14O6	349.046286605249	0.676933333333333	--	--	--	--	--	--	--	--	--	--	--	--
neg_1120	PD116740	66.4407	81.8808403062516	93.5721658839838	63.3933612422558	96.3731062465595	84.0873006585368	47.9143590911537	61.5134754406099	72.3756660649227	54.9725314974808	56.766315709247	56.9145770394737	-0.470969	0.00802797705575823	1.27984935485617	down	-7.56362	C20H16O7	403.056220058447	0.684066666666667	C12401	Biosynthesis of type II polyketide products(ko01057)	--	--	--	--	--	--	--	--	--	--
neg_1122	5-Amino-5-(4-hydroxybenzyl)-6-(D-ribitylimino)-5,6-dihydrouracil	83.9144372496262	65.0604943073657	110.979152487214	90.3046206683854	126.045318127084	100.047099653616	112.358273228336	95.6261297198795	109.503587950528	88.5811317595016	81.6320361634637	87.7817778172787	-0.00217484	0.988914060749554	0.00247888536302947	unchanged	15.5878200712431	C16H22N4O7	417.12420722916	0.684066666666667	C21971	Methane metabolism(ko00680);;Metabolic pathways(ko01100);;Microbial metabolism in diverse environments(ko01120);;Biosynthesis of cofactors(ko01240)	--	--	--	--	--	--	--	--	--	--
neg_1123	2-epi-5-epi-Valiolone	92.2755491146826	93.4856809145025	112.997812082762	92.4271647664621	114.546310024348	114.900645642729	64.393003099519	69.6888466761497	74.6654563503245	64.2636892234471	69.8117467409787	75.123254801894	-0.570424	0.000422436278978401	1.5619748205049	down	0.610735208219151	C7H12O6	429.125213674147	0.684066666666667	C17691	Acarbose and validamycin biosynthesis(ko00525);;Metabolic pathways(ko01100);;Biosynthesis of secondary metabolites(ko01110)	--	--	--	--	--	--	--	--	--	--
neg_1124	O-Carbamoyl-deacetylcephalosporin C	64.9835161040818	53.258140729518	118.121184275562	93.9807080273094	151.184232113373	92.2583165583773	37.8004946745361	0.181727435824163	37.0205835622635	7.47706781170462	14.5062073317095	14.7034270365649	-2.36102	0.00197293925303003	1.4539948182026	down	-29.0883	C15H20N4O8S	437.062748782161	0.676933333333333	C06568	Penicillin and cephalosporin biosynthesis(ko00311);;Metabolic pathways(ko01100);;Biosynthesis of secondary metabolites(ko01110)	--	--	--	--	--	--	--	--	--	--
neg_1125	N-Acetylphosphinothricin	59.5214063722618	68.2481363230724	76.3947074700321	68.1222418871068	68.6991831248739	71.1952395665474	68.8376252728355	54.2033947714287	66.8166032365243	70.5957356361007	47.3698982466832	30.266470442557	-0.285872	0.117381939123928	0.862454721014346	unchanged	-12.8041	C7H14NO5P	445.10892973284	0.684066666666667	C17952	Phosphonate and phosphinate metabolism(ko00440);;Biosynthesis of secondary metabolites(ko01110)	--	--	--	--	--	--	--	--	--	--
neg_1127	Aquayamycin	177.855630729825	157.314508305469	378.450366696527	217.390751263352	364.303579870846	253.887525490677	207.015932700201	162.492467105302	195.499879398482	135.483188795585	168.818844197753	145.557893715484	-0.610233	0.0683582658322927	0.995168451579771	unchanged	11.2420946959811	C25H26O10	485.150785970953	0.684066666666667	C12412	Biosynthesis of type II polyketide products(ko01057);;Biosynthesis of secondary metabolites(ko01110)	--	--	--	--	--	--	--	--	--	--
neg_1131	d-biotin d-sulfoxide	271.008525754064	263.85810286627	337.191	283.347089335016	328.666929684357	289.24747237669	187.997131158252	158.263855669324	154.78360019579	145.610110086176	145.878	150.723741178203	-0.910729	1.41189255926025e-05	1.65535590123923	down	-5.9327	C10H16N2O4S	519.155793581421	0.676933333333333	--	--	--	--	--	--	--	--	--	--	--	--
neg_1138	ZAPRINAST	169.287822592795	151.808627224793	127.191167430012	100.058558260586	126.442992109081	135.134472250177	92.1630430757583	72.0996126020215	84.8600600400718	63.9062913527149	73.4749227497123	61.5809701133717	-0.854014	0.000709474297681611	1.51521364113363	down	0.849407028549819	C13H13N5O2	270.099878528157	0.697666666666667	--	--	--	--	--	--	HMDB0259987	--	Organic compounds	Organoheterocyclic compounds	Triazolopyrimidines	--
neg_1139	C20912	300.982153187382	279.482241467597	335.388886770879	274.986807583631	318.379524421583	276.001006203146	215.816982059824	221.728344636572	222.49059011143	187.779364067023	165.332008058159	207.086461899534	-0.548945	4.96392549620537e-05	1.57679309699896	down	-28.2427	C10H16N2O7	321.086156033071	0.697666666666667	C20912	Monobactam biosynthesis(ko00261)	--	--	--	--	--	--	--	--	--	--
neg_1143	Lactaldehyde	371.573734584988	371.799507642239	407.171585627757	318.608012037989	351.683199596316	375.188248580742	297.789924536799	302.690256249063	261.921622584095	303.806541208872	294.024340641254	291.994328240879	-0.325704	0.00071589956271447	1.50406115698562	down	7.67932238431409	C3H6O2	119.035550853838	0.704833333333333	C05999	--	--	--	--	--	HMDB0003052	598-35-6	Organic compounds	Organic oxygen compounds	Organooxygen compounds	Carbonyl compounds
neg_1145	Methylmalonic acid	62.093071938941	55.9677675855069	55.0781936811331	49.993670559277	56.795204011951	56.0330919359759	58.8940990493426	57.1747079701815	60.1475982881029	65.3581906587887	57.3620791818857	55.6323614666101	0.0777727893954822	0.173025681977832	0.738412102977977	unchanged	4.48445960318482	C4H6O4	117.019861524219	0.711966666666667	C02170	Pyrimidine metabolism(ko00240);;Valine, leucine and isoleucine degradation(ko00280);;Propanoate metabolism(ko00640);;Metabolic pathways(ko01100)	LMFA01170118	Fatty Acyls [FA]	Fatty Acids and Conjugates [FA01]	Dicarboxylic acids [FA0117]	HMDB0000202	516-05-2	Organic compounds	Organic acids and derivatives	Carboxylic acids and derivatives	Dicarboxylic acids and derivatives
neg_1146	D-Serine	13.8738076046342	21.9628191579218	13.6324429826706	6.24783956752258	3.71644278058493	16.0650435478031	30.8427493174854	36.6016663516125	35.6987498344695	37.8901488631089	39.9557218101973	37.1946670548144	1.53102545438044	9.31367358435344e-05	1.6166213428486	up	30.6500915757026	C3H7NO3	126.020480473067	0.711966666666667	C00740	Glycine, serine and threonine metabolism(ko00260);;D-Amino acid metabolism(ko00470);;Metabolic pathways(ko01100);;Vancomycin resistance(ko01502);;Taste transduction(ko04742)	--	--	--	--	HMDB0003406	312-84-5	Organic compounds	Organic acids and derivatives	Carboxylic acids and derivatives	Amino acids, peptides, and analogues
neg_1147	L-Malic acid	531.902483404104	500.260865719546	468.145254569945	409.44671071506	468.639581217631	482.837289975998	518.652076594954	515.279144078193	533.61029276042	536.661367169144	481.050763344487	503.664730965945	0.110465172652201	0.078947372094922	0.946521470601295	unchanged	22.9524320317327	C4H6O5	154.999267230124	0.711966666666667	C00149	Citrate cycle (TCA cycle)(ko00020);;Pyruvate metabolism(ko00620);;Glyoxylate and dicarboxylate metabolism(ko00630);;Methane metabolism(ko00680);;Carbon fixation in photosynthetic organisms(ko00710);;Carbon fixation pathways in prokaryotes(ko00720);;Biosynthesis of plant secondary metabolites(ko01060);;Biosynthesis of phenylpropanoids(ko01061);;Biosynthesis of terpenoids and steroids(ko01062);;Bio…	--	--	--	--	HMDB0000156	97-67-6	Organic compounds	Organic acids and derivatives	Hydroxy acids and derivatives	Beta hydroxy acids and derivatives
neg_1150	Cytidine	48.0883014200602	58.0914051312588	50.8310003023057	36.7494	47.4662905420406	51.9458714526645	45.583746663876	45.3586073642234	45.8101652388479	41.6216149845231	42.4393817738195	38.4967237857029	-0.177069	0.114612664780804	0.859282902246526	unchanged	3.40266979234428	C9H13N3O5	242.079071236868	0.719116666666667	C00475	Pyrimidine metabolism(ko00240);;Metabolic pathways(ko01100);;Nucleotide metabolism(ko01232);;ABC transporters(ko02010)	--	--	--	--	HMDB0000089	65-46-3	Organic compounds	Nucleosides, nucleotides, and analogues	Pyrimidine nucleosides	--
neg_1151	N-Acetylneuraminate 9-phosphate	50.031514574754	60.8679413246006	49.7111095875375	42.0797490445112	34.0045673415607	41.3625809818953	48.8677700425232	63.3783165818599	54.5674780375155	61.7894921621712	51.837793453404	49.0169474475823	0.244710614869785	0.0952933626202251	0.882993635836411	unchanged	-22.0936	C11H20NO12P	388.056439263482	0.719116666666667	C06241	Amino sugar and nucleotide sugar metabolism(ko00520);;Metabolic pathways(ko01100);;Biosynthesis of nucleotide sugars(ko01250)	--	--	--	--	HMDB0006268	--	Organic compounds	Organic oxygen compounds	Organooxygen compounds	Carbohydrates and carbohydrate conjugates
neg_1156	Adenine	43.1200028659935	43.1551073857988	42.3482696375111	24.1556779273181	29.6963556499273	35.6023908534227	1.34704059900903e-09	1.34704059900903e-09	1.34704059900903e-09	1.34704059900903e-09	1.34704059900903e-09	1.34704059900903e-09	-34.6513	0.000103425100190131	1.67522649646215	down	15.8672486964897	C5H5N5	156.031305947613	0.733416666666667	C00147	Purine metabolism(ko00230);;Zeatin biosynthesis(ko00908);;Metabolic pathways(ko01100);;Biosynthesis of secondary metabolites(ko01110);;Nucleotide metabolism(ko01232)	--	--	--	--	HMDB0000034	73-24-5	Organic compounds	Organoheterocyclic compounds	Imidazopyrimidines	Purines and purine derivatives
neg_1157	2-Amino-3-carboxymuconic acid semialdehyde	62.9641118469887	57.8994728764674	62.8770080345188	46.3001680672276	63.7229135445955	63.7942	1.34704059900903e-09	1.34704059900903e-09	1.34704059900903e-09	1.34704059900903e-09	1.34704059900903e-09	1.34704059900903e-09	-35.3646	4.30009555685008e-06	1.72055777003949	down	4.78950940710692	C7H7NO5	184.026032109617	0.733416666666667	--	--	--	--	--	--	HMDB0001330	16597-19-6	Organic compounds	Organic acids and derivatives	Carboxylic acids and derivatives	Amino acids, peptides, and analogues
neg_1158	3-hydroxy-2-isopropyl-4-methoxy-4-oxobutanoate	51.0181951030363	51.3581417868989	47.8911391011032	40.6700406957174	52.2117630182051	48.0284470109228	50.1542181209536	49.7963632606653	42.1127686573072	52.5561441735049	47.2700574095503	50.6938585510023	0.00694796670800485	0.920686169452343	0.0710495340305789	unchanged	-0.959557	C8H14O5	225.05334245024	0.726266666666667	--	--	--	--	--	--	--	--	--	--	--	--
neg_1159	Uridine	163.820159527436	165.227136481919	166.625277997006	137.345115887536	149.346800943319	157.01061070683	144.774103804566	142.348784274772	160.766418399939	175.53254251106	151.347668936841	143.235600325154	-0.0331992	0.625320011655152	0.271327968126885	unchanged	0.892841019194286	C9H12N2O6	243.062477595093	0.726266666666667	C00299	Pyrimidine metabolism(ko00240);;Metabolic pathways(ko01100);;Nucleotide metabolism(ko01232);;ABC transporters(ko02010)	--	--	--	--	HMDB0000296	58-96-8	Organic compounds	Nucleosides, nucleotides, and analogues	Pyrimidine nucleosides	--
neg_116	Bromobenzene-2,3-oxide	18173.2157212326	18068.1038367883	18549.9912619208	16600.1380785029	17735.5646695153	17469.6042091886	18550.0141097845	18737.1173388359	18204.1319598494	17630.4420077178	17371.4805135748	17627.2440488469	0.0204774910784421	0.496554387888351	0.385061116712974	unchanged	-4.58724	C6H5BrO	402.917027186401	0.512466666666667	C14840	Metabolism of xenobiotics by cytochrome P450(ko00980)	--	--	--	--	HMDB0060446	--	Organic compounds	Organoheterocyclic compounds	Epoxides	--
neg_1160	Liquiritigenin	115.107654640403	130.528	114.276776631327	109.900360819808	109.963443329935	117.488410144118	94.5281652265922	84.9156355412681	89.5434695141611	88.1073968794343	81.9968453354707	84.9125542691807	-0.412129	4.20096209323272e-05	1.61941256566162	down	-4.22861	C15H12O4	255.065199595601	0.733416666666667	C09762	Flavonoid biosynthesis(ko00941);;Isoflavonoid biosynthesis(ko00943);;Biosynthesis of phenylpropanoids(ko01061);;Metabolic pathways(ko01100);;Biosynthesis of secondary metabolites(ko01110)	LMPK12140061	Polyketides [PK]	Flavonoids [PK12]	Flavanones [PK1214]	HMDB0029519	578-86-9	Organic compounds	Phenylpropanoids and polyketides	Flavonoids	Flavans
neg_1161	N3-(4-methoxyfumaroyl)-L-2,3-diaminopropanoate	222.356194412313	227.03741790164	227.071813237399	194.063914093094	209.816602145987	210.324338583975	211.431959213557	195.242605982033	189.141722779689	207.802405619357	188.311752496396	193.723181068981	-0.122438	0.0256321366459088	1.11444978990126	down	0.141160505195347	C8H12N2O5	261.072854863443	0.726266666666667	--	--	--	--	--	--	--	--	--	--	--	--
neg_1162	2'-Deoxyuridine	439.754709566111	455.876763603371	459.957193465283	333.93061052769	423.63956621279	448.756735194596	402.462111113542	315.171513385363	376.809171678727	361.674977596216	355.431112198051	344.613017661456	-0.248757	0.0170686783956479	1.18702095527096	down	-3.6835	C9H12N2O5	273.071984249661	0.733416666666667	C00526	Pyrimidine metabolism(ko00240);;Metabolic pathways(ko01100);;Nucleotide metabolism(ko01232);;ABC transporters(ko02010)	--	--	--	--	HMDB0000012	951-78-0	Organic compounds	Nucleosides, nucleotides, and analogues	Pyrimidine nucleosides	Pyrimidine 2'-deoxyribonucleosides
neg_1167	5'-(aminoiminomethyl)amino-5'-deoxyadenosine dihydrogen sulfate	65.1500805395172	47.9188510518201	64.2289563253753	51.7548236500476	63.6160940034561	58.3073245621915	67.8374227514282	67.2913545258031	47.2396006219914	87.759297685101	75.5570471183067	62.2448986135252	0.216947354235289	0.169214946220125	0.759985861096006	unchanged	9.35632880546478	C11H17N8O3+	330.119921699851	0.733416666666667	--	--	--	--	--	--	--	--	--	--	--	--
neg_1169	Oxidized glutathione	1.85571365776871	1.34704059900903e-09	4.43514	5.73862762821507	7.39301885068745	12.3894157152221	425.031622218231	217.571654586532	413.996254588663	535.489185633013	570.275350028536	376.223682620823	6.31831523204749	0.000447595480741331	1.62228686980316	up	-1.68569	C20H32N6O12S2	611.143654157941	0.733416666666667	C00127	Glutathione metabolism(ko00480);;Metabolic pathways(ko01100);;Biosynthesis of cofactors(ko01240);;Ferroptosis(ko04216);;Thyroid hormone synthesis(ko04918);;Chemical carcinogenesis - reactive oxygen species(ko05208);;Diabetic cardiomyopathy(ko05415)	--	--	--	--	HMDB0003337	27025-41-8	Organic compounds	Organic acids and derivatives	Carboxylic acids and derivatives	Amino acids, peptides, and analogues
neg_1170	L-Cyclopentylglycine	77.370996324267	88.9143117965173	85.6785008847719	67.2499130557128	66.6243683387706	71.8767329334296	67.5602627170402	79.1123025899144	70.1291746268605	76.0715390528961	74.3190727561495	75.2320614068693	-0.049018	0.564187482193165	0.328747033469766	unchanged	4.71980039501755	C7H13NO2	188.093506908915	0.740583333333333	--	--	--	--	--	--	--	--	--	--	--	--
neg_1171	1,6-Dihydroxy-5-methylcyclohexa-2,4-dienecarboxylate	1093.30838728812	1081.78610659587	1039.95289893288	909.282337762964	971.565014622012	1024.43072035479	811.887916019297	778.800925535418	783.739607766154	862.532488760409	824.440219904984	761.212279755441	-0.343793	0.000187527393054221	1.57554525729141	down	6.95279863172773	C8H10O4	215.057294047336	0.740583333333333	C06720	Xylene degradation(ko00622);;Metabolic pathways(ko01100);;Microbial metabolism in diverse environments(ko01120);;Degradation of aromatic compounds(ko01220)	--	--	--	--	--	--	--	--	--	--
neg_1172	3'-Hydroxy-N-methyl-(S)-coclaurine	62.4818919820914	55.084793699768	65.5505097446608	34.9016838914974	37.9512576606828	46.5807411986961	53.5238951027473	42.8444529400367	55.1889331273008	38.2238325472531	34.4205072113848	36.0349595750574	-0.217354	0.295711186808282	0.581821704950027	unchanged	-22.3048	C18H21NO4	350.109430166701	0.740583333333333	C05202	Isoquinoline alkaloid biosynthesis(ko00950);;Biosynthesis of alkaloids derived from shikimate pathway(ko01063);;Metabolic pathways(ko01100);;Biosynthesis of secondary metabolites(ko01110)	--	--	--	--	HMDB0006921	--	Organic compounds	Organoheterocyclic compounds	Isoquinolines and derivatives	Benzylisoquinolines
neg_1173	Acetyl adenylate	73.3388267449758	72.5034090531853	57.0171922971527	60.1248396236416	59.6875841091872	65.631640157948	130.185151591033	93.2664815534389	130.669382965504	124.700499188437	122.474894726002	117.893864258685	0.88918882984483	3.97346884699787e-05	1.63443151408626	up	8.87649111003607	C12H16N5O8P	424.046504032388	0.740583333333333	C05993	Purine metabolism(ko00230);;Pyruvate metabolism(ko00620);;Metabolic pathways(ko01100)	--	--	--	--	HMDB0006880	13015-87-7	Organic compounds	Organic oxygen compounds	Organooxygen compounds	Carbohydrates and carbohydrate conjugates
neg_1174	5-O-Caffeoylshikimic acid	46.7565656048073	54.3943800420743	45.7500434291107	40.9841905463606	54.9803773948876	51.9661038295322	399.922554561998	363.769524089536	374.115027748806	415.258615108966	389.31569187736	405.359135415975	2.99330962018095	2.17276666735398e-08	1.73683253669801	up	-48.263	C16H16O8	717.134796881906	0.740583333333333	C10434	Phenylpropanoid biosynthesis(ko00940);;Flavonoid biosynthesis(ko00941);;Stilbenoid, diarylheptanoid and gingerol biosynthesis(ko00945);;Metabolic pathways(ko01100);;Biosynthesis of secondary metabolites(ko01110)	--	--	--	--	HMDB0033999	73263-62-4	Organic compounds	Phenylpropanoids and polyketides	Cinnamic acids and derivatives	Hydroxycinnamic acids and derivatives
neg_1175	Methyl L-pyroglutamate	1314.77950186396	1388.46833126725	1228.70695490576	1034.16101258265	1112.34637070467	1226.4123125559	1237.72083450976	1256.61786216745	1317.25186514305	1224.99494057279	1177.23394694183	1108.54133993375	0.00344937612802846	0.962648156897511	0.026488052374434	unchanged	4.96372415867277	C6H9NO3	188.057211961287	0.747716666666667	--	--	--	--	--	--	--	--	--	--	--	--
neg_1176	4-Acetamidobutanoic acid	26.8435210777854	20.6342563027804	17.2291369380375	13.8178	16.4067390535537	16.1627371462933	20.9630433237128	24.7903703038161	19.7735842326399	29.4867805726444	27.6193051111111	24.696566858962	0.407264787767794	0.0332374899405467	1.07411113760145	up	6.52299915136273	C6H11NO3	144.067563101132	0.754866666666667	--	--	--	--	--	--	HMDB0003681	3025-96-5	Organic compounds	Organic acids and derivatives	Carboxylic acids and derivatives	Amino acids, peptides, and analogues
neg_1179	Isopropylmaleate	27.8759086647095	26.2727605338159	29.6866672870847	31.7569317830195	27.2677922046948	33.2829095895023	23.8229786902723	23.8687881538693	19.0988165230968	18.3974184363918	22.7308970269584	17.1371378663943	-0.494172	0.000435779049124416	1.48622006090648	down	4.5381648894752	C7H10O4	203.056828961792	0.747716666666667	--	--	--	--	--	--	HMDB0012241	44976-69-4	Organic compounds	Lipids and lipid-like molecules	Fatty Acyls	Fatty acids and conjugates
neg_1184	3-Carboxy-2,3,4,9-tetrahydro-1H-pyrido[3,4-b]indole-1-propanoic acid	35.8269382462532	20.7255050908228	68.8323054280396	28.9592952709596	60.7513595226221	34.1245831027922	28.2372241903219	2.10592687413743	16.5559544632307	5.36083486259042	5.8928133168968	8.53463698633756	-1.90193	0.00900683455203506	1.28788064546216	down	-7.75558	C15H16N2O4	309.083440353457	0.754866666666667	--	--	--	--	--	--	HMDB0034881	--	Organic compounds	Alkaloids and derivatives	Harmala alkaloids	--
neg_1186	N1-Hydroxy-roquefortine C	1159.07233266231	1142.89761802433	1122.21931526237	1042.63263269387	1052.92198017657	1110.40186195674	876.886247108976	4503.79730936613	886.087199665585	675.891879286947	294.980179743031	1901.67473493842	0.463045857238261	0.539097962675377	0.359461264100645	unchanged	16.8357414363483	C22H23N5O3	426.161578947514	0.754866666666667	C22169	Staurosporine biosynthesis(ko00404);;Biosynthesis of secondary metabolites(ko01110)	--	--	--	--	--	--	--	--	--	--
neg_1187	Quinic Acid	26.7652077338737	39.8087070735182	49.5342334731273	8.92185420559924	45.031860024897	39.1462941069815	247.960201466746	258.737316727603	268.609943967737	246.831414647245	242.863640601361	238.969898154403	2.84576710105486	2.50224191470982e-10	1.7321297281408	up	-0.448694	C7H12O6	429.124806718984	0.747716666666667	C00296	Phenylalanine, tyrosine and tryptophan biosynthesis(ko00400);;Metabolic pathways(ko01100)	--	--	--	--	HMDB0003072	77-95-2	Organic compounds	Organic oxygen compounds	Organooxygen compounds	Alcohols and polyols
neg_1189	Petunidin 3-O-glucoside	1.54340736690801	1.34704059900903e-09	1.34704059900903e-09	1.34704059900903e-09	3.43898989077746	1.34704059900903e-09	111.495602749199	674.372095068178	123.099056660582	83.759266119963	28.1810312716783	263.566163598694	8.01012103432575	0.0801789012352316	0.994921100557062	unchanged	22.8161481328589	C22H23O12+	524.128085691293	0.754866666666667	C12139	Anthocyanin biosynthesis(ko00942)	--	--	--	--	--	--	--	--	--	--
neg_1190	Pelargonidin-3-O-(6''-O-malonyl)glucoside	326.406522756426	306.924270117376	334.982286033726	302.568915909778	317.196534897049	318.37562911051	471.976086813643	459.807591890083	466.690589449009	471.253953668505	431.880093319545	451.605553796259	0.530224840949954	1.35935158008299e-08	1.71548611319265	up	15.1837463129697	C24H24O13	541.104256039765	0.754866666666667	--	--	--	--	--	--	--	--	--	--	--	--
neg_1191	dTDP-4-amino-2,4-dideoxy-beta-L-xylose	1.34704059900903e-09	1.34704059900903e-09	1.34704059900903e-09	1.34704059900903e-09	1.34704059900903e-09	1.34704059900903e-09	17.1439126803628	128.675488689548	19.7402962197409	14.4571522417309	1.34704059900903e-09	54.390440487601	34.7554706494414	0.0996989878465291	0.94042290108322	unchanged	1.67237241686575	C15H25N3O13P2	562.08532876123	0.754866666666667	C21354	Polyketide sugar unit biosynthesis(ko00523);;Biosynthesis of secondary metabolites(ko01110)	--	--	--	--	--	--	--	--	--	--
neg_1193	Bacampicillin	120.192756428271	107.13267952431	118.803943690928	134.785001435295	163.375189227984	154.451958564925	1.34704059900903e-09	1.34704059900903e-09	1.34704059900903e-09	1.34704059900903e-09	1.34704059900903e-09	1.34704059900903e-09	-36.5242	2.52976363064903e-05	1.70029117753759	down	-13.1086	C21H27N3O7S	989.315598314622	0.747716666666667	C08122	--	--	--	--	--	HMDB0015540	50972-17-3	Organic compounds	Organoheterocyclic compounds	Lactams	Beta lactams
neg_1195	3-Methoxytyramine	386.759528700467	400.80879566526	319.149881500965	208.74912597335	277.740559365171	368.48089580409	112.715045104378	110.843313287179	132.162214201156	144.712236680416	119.826725331115	123.892571686377	-1.39843	0.000931062579834289	1.57123036032941	down	6.0257967536841	C9H13NO2	212.093838409101	0.762033333333333	C05587	Tyrosine metabolism(ko00350);;Betalain biosynthesis(ko00965);;Biosynthesis of alkaloids derived from shikimate pathway(ko01063);;Metabolic pathways(ko01100);;Dopaminergic synapse(ko04728)	--	--	--	--	HMDB0000022	554-52-9	Organic compounds	Benzenoids	Phenols	Methoxyphenols
neg_1197	(-)-threo-Iso(homo)3-citrate	1003.38788166223	1020.47850925721	1002.30909468131	851.912096757327	895.029298677036	952.057516385408	784.048261475725	791.326559349296	735.198083540226	797.033879138921	782.192753635795	790.02854724109	-0.290864	0.000947151535491182	1.53785124657965	down	2.74398231255581	C9H14O7	233.067318648686	0.762033333333333	C16600	Methane metabolism(ko00680);;Metabolic pathways(ko01100);;Microbial metabolism in diverse environments(ko01120);;2-Oxocarboxylic acid metabolism(ko01210);;Biosynthesis of cofactors(ko01240)	--	--	--	--	--	--	--	--	--	--
neg_1199	Glycerophosphocholine	371.332096407426	353.532658846047	334.063253612011	295.155306946275	318.722053431453	351.383904612743	282.492878730284	281.444726973441	287.692771501294	282.245446634646	259.637551081408	268.645731340665	-0.284286	0.0019095453774675	1.47374361459524	down	-5.8725	C8H20NO6P	256.094037725082	0.762033333333333	C00670	Glycerophospholipid metabolism(ko00564);;Ether lipid metabolism(ko00565);;Choline metabolism in cancer(ko05231)	--	--	--	--	HMDB0000086	28319-77-9	Organic compounds	Lipids and lipid-like molecules	Glycerophospholipids	Glycerophosphocholines
neg_1200	N'-Formylkynurenine	201.819794578754	202.031683177747	210.262	192.14077340812	203.702806288346	208.096565845854	193.342058962228	180.866159464535	199.359806437269	192.44096246811	180.975128966316	188.602883635599	-0.10114	0.00610604351885423	1.28446272798638	down	36.512656269509	C11H12N2O4	271.057728069869	0.762033333333333	--	--	--	--	--	--	HMDB0001200	1022-31-7	Organic compounds	Organic oxygen compounds	Organooxygen compounds	Carbonyl compounds
neg_1202	7,8-Dihydropteroic acid	459.629502681687	467.338829857078	460.25172952712	396.727523288966	434.258820112796	465.254357602925	412.530862239181	410.949739077148	382.621577368376	439.896066458543	402.648385813726	417.683162615639	-0.121729	0.0262207260232902	1.11532478972067	down	-1.49757	C14H14N6O3	313.104991497396	0.762033333333333	--	--	--	--	--	--	HMDB0001412	2134-76-1	Organic compounds	Organoheterocyclic compounds	Pteridines and derivatives	Pterins and derivatives
neg_1205	penicillin G	1.34704059900903e-09	1.34704059900903e-09	1.34704059900903e-09	1.34704059900903e-09	1.34704059900903e-09	1.34704059900903e-09	60.9642912512032	68.4526266553665	67.5071952188673	79.3446335376437	63.0571685652042	124.049277531125	35.738634019798	0.00050864259024036	1.61802642160577	up	-31.9376	C16H18N2O4S	713.17431839778	0.762033333333333	C05551	Bile secretion(ko04976)	--	--	--	--	HMDB0015186	61-33-6	Organic compounds	Organic acids and derivatives	Carboxylic acids and derivatives	Amino acids, peptides, and analogues
neg_1207	2-Oxaloglutaric acid	41.2986272477485	35.1751351236746	38.0742517680844	41.8896966989621	38.5630310713975	53.8769169819487	41.135256844386	41.3327529762989	32.4649471383196	40.3276628106181	40.8839766338537	40.463365699888	-0.0729381	0.517857422839851	0.362558255786248	unchanged	6.01711130835285	C7H8O7	203.020953814665	0.769166666666667	--	--	--	--	--	--	--	--	--	--	--	--
neg_1209	Dihydrokalafungin	93.9383334380273	80.9578684209525	95.5586682133984	76.335095985143	92.1616733300808	95.7996668210318	45.0962841370948	43.2811600816511	60.1790992236907	64.8435140812158	62.1065011844856	48.6740034129828	-0.722071	4.91896116736728e-05	1.57871645548556	down	-15.0681	C16H14O6	301.067209980583	0.769166666666667	C12436	Biosynthesis of type II polyketide products(ko01057);;Metabolic pathways(ko01100);;Biosynthesis of secondary metabolites(ko01110)	--	--	--	--	--	--	--	--	--	--
neg_1210	Apiforol	119.632830015918	116.931113376731	136.182978501177	105.794956444175	120.277046435893	123.259986882979	99.591413618357	109.82170683638	117.08892391435	105.101291443085	109.055599341478	116.723567494101	-0.135423	0.0544563058877288	0.997091832896189	unchanged	-15.4267	C15H14O5	319.078098209896	0.769166666666667	C12124	Flavonoid biosynthesis(ko00941)	--	--	--	--	--	--	--	--	--	--
neg_1211	5-(2-Hydroxyethyl)-4-methylthiazole	52.7597473789366	42.6954496528534	48.7119512125918	36.4590306261276	46.2548290724721	46.4945049453701	1.34704059900903e-09	1.34704059900903e-09	2.80261603705308	1.34704059900903e-09	1.34704059900903e-09	1.34704059900903e-09	-6.60797	3.13908064701081e-06	1.71857316518852	down	-38.3506	C6H9NOS	345.083849435253	0.769166666666667	C04294	Thiamine metabolism(ko00730);;Metabolic pathways(ko01100);;Biosynthesis of cofactors(ko01240)	--	--	--	--	HMDB0032985	137-00-8	Organic compounds	Organoheterocyclic compounds	Azoles	Thiazoles
neg_1214	α-Aminodiphenylacetic acid	402.974660738251	425.251689935399	345.488498831345	317.53948030039	336.028108645797	386.781488710943	394.094174095603	388.917660542712	472.774	413.289205820377	392.148744301422	411.242699127675	0.159254367890372	0.0753370427540918	0.929524837423154	unchanged	-14.2274	C14H13NO2	226.084121254008	0.776333333333333	--	--	--	--	--	--	--	--	--	--	--	--
neg_1217	Histidinyl-Asparagine	2175.97296185984	2241.44373512851	2222.3897799777	1917.15706950993	2011.19418324152	2062.77124125675	2071.00103712448	2171.05605626185	2227.27818178276	1990.37135529175	2018.54177485734	2108.13115018702	-0.00509739	0.910636426977943	0.0657242486726267	unchanged	6.04408	C10H15N5O4	290.088698339485	0.776333333333333	--	--	--	--	--	--	HMDB0304779	--	Organic compounds	Organic acids and derivatives	Carboxylic acids and derivatives	Amino acids, peptides, and analogues
neg_1221	UDP-6-sulfoquinovose	240.309559794895	302.764735685215	206.047394380342	185.252578502214	167.143977087135	204.374768587338	202.532143913466	210.311747096169	256.668216793316	195.650294354618	221.806870177825	208.871714611699	-0.011148	0.940445132704189	0.0502667118965401	unchanged	-15.3119	C15H24N2O19P2S	650.98194186873	0.783483333333333	C11521	Amino sugar and nucleotide sugar metabolism(ko00520);;Glycerolipid metabolism(ko00561);;Metabolic pathways(ko01100);;Biosynthesis of nucleotide sugars(ko01250)	--	--	--	--	--	--	--	--	--	--
neg_1223	alpha-D-Ribose 1,2-cyclic phosphate 5-phosphate	47.411613152283	45.3313420754564	45.9643846976155	37.6545149367144	41.5686856944356	42.1640344954627	47.0492978836714	47.9058880396519	46.1950061475744	48.4115296739444	49.1001446495121	46.9131871418348	0.134833649526221	0.0326566104975922	1.14911967586404	up	-2.06724	C5H10O10P2	326.943717493831	0.790616666666667	C20440	Phosphonate and phosphinate metabolism(ko00440);;Metabolic pathways(ko01100)	--	--	--	--	--	--	--	--	--	--
neg_1230	dTDP-D-glucuronate	176.459922648052	206.175725785162	196.041066010251	166.759659136881	174.757060261737	164.994876104129	187.694341438224	175.732589390555	200.923886366086	168.757960044301	175.468970357158	175.465370108126	-0.00152327	0.982121472867353	0.0148112267326205	unchanged	-8.74826	C16H24N2O17P2	613.019364896567	0.790616666666667	C06017	Polyketide sugar unit biosynthesis(ko00523);;Biosynthesis of secondary metabolites(ko01110)	--	--	--	--	--	--	--	--	--	--
neg_1236	Phosphoribosyl-ATP	68.2137460639366	77.2767848328169	74.2700256882555	58.9759601248557	55.6488986609118	66.7315726049164	49.5130036497015	66.6153941993745	56.4103113957151	46.4149768753779	61.0506442424912	75.9051357295849	-0.172513	0.21342277339009	0.682466575502926	unchanged	-3.96939	C15H26N5O20P4+	765.007504626737	0.790616666666667	C02739	Histidine metabolism(ko00340);;Metabolic pathways(ko01100);;Biosynthesis of secondary metabolites(ko01110);;Biosynthesis of amino acids(ko01230)	--	--	--	--	HMDB0003665	1110-99-2	Organic compounds	Nucleosides, nucleotides, and analogues	Purine nucleotides	Purine ribonucleotides
neg_1238	3-Furoic acid	21000.2490264189	20249.2218155941	20216.101403938	17357.9419668862	18582.8488849859	19407.0300027693	21006.5977940629	20675.9175576565	19860.6456631276	19479.8961260235	19179.8068530858	19506.4355984375	0.0353295379189537	0.457180844737835	0.418573880514167	unchanged	3.48205703740817	C5H4O3	111.009157601214	0.797783333333333	--	--	--	--	--	--	HMDB0000444	488-93-7	Organic compounds	Organoheterocyclic compounds	Furans	Furoic acid and derivatives
neg_1242	Aconitic acid	6348.4388389626	6426.15312279203	6489.37057211628	5532.79346872141	5876.2552384638	6223.64575234621	6751.7854959736	6697.74427901402	6537.63027669103	6430.84899721877	6370.92785128421	6478.86848617718	0.0898568629732589	0.0487854098613823	1.05775964007505	up	3.93812818487608	C6H6O6	173.009846776819	0.797783333333333	--	--	--	--	--	--	HMDB0247961	--	Organic compounds	Organic acids and derivatives	Carboxylic acids and derivatives	Tricarboxylic acids and derivatives
neg_1247	2,3-Diketo-L-gulonate	57.4159849619591	58.1892796304791	66.4196215945179	61.9255048945944	53.6907964713426	60.5009610853296	51.8583460036744	66.1397631783393	49.8325527943997	69.0413479270534	61.1723188256742	66.0748066005752	0.0238782448898298	0.796808054378783	0.14647180782293	unchanged	3.17930186102532	C6H8O7	383.047949778573	0.804933333333333	C04575	Pentose and glucuronate interconversions(ko00040);;Ascorbate and aldarate metabolism(ko00053);;Metabolic pathways(ko01100)	--	--	--	--	HMDB0006511	3445-22-5	Organic compounds	Organic oxygen compounds	Organooxygen compounds	Carbohydrates and carbohydrate conjugates
neg_1253	Vitisin B	88.3279361525062	98.2403871178613	108.239871281137	83.2433918566349	82.4053629069918	81.3262121706454	84.8696822704119	105.333003345495	116.454676731892	88.1230932174365	78.7319912503054	82.1532348354772	0.0365015855025557	0.765070166959381	0.166885143449299	unchanged	10.1650610255027	C25H27O12+	540.130196314596	0.804933333333333	--	--	--	--	--	--	HMDB0036825	--	Organic compounds	Organoheterocyclic compounds	Pyrrolidines	Phenylpyrrolidines
neg_1255	Bilobetin	62.8327595472835	57.0540703222561	70.1327619552689	53.315563398375	76.2188117456463	75.3777732848309	95.0567167255335	104.550146219902	90.8438873168069	137.847566172578	138.096059824436	146.306364051521	0.85169310259336	0.00217628958548323	1.46661867300941	up	-25.8311	C31H20O10	587.060786658353	0.804933333333333	--	--	LMPK12040013	Polyketides [PK]	Flavonoids [PK12]	Biflavonoids and polyflavonoids [PK1204]	HMDB0030833	521-32-4	Organic compounds	Phenylpropanoids and polyketides	Flavonoids	Biflavonoids and polyflavonoids
neg_1256	dTDP-4-deoxy-4-thio-alpha-D-digitoxose	62.6733592640583	77.0705924989781	73.9781455716754	62.6542824191544	65.2045889329147	56.8963186656874	61.4546529016927	66.9480086181719	62.8811053497644	65.3586172040281	74.2462837125895	86.8141456491259	0.0679793658376542	0.535473936042146	0.345139009380617	unchanged	-34.3368	C16H26N2O13P2S	593.042467284243	0.797783333333333	C21349	Polyketide sugar unit biosynthesis(ko00523);;Biosynthesis of enediyne antibiotics(ko01059);;Biosynthesis of secondary metabolites(ko01110)	--	--	--	--	--	--	--	--	--	--
neg_1261	cephaloridine	33.9296598534379	57.7900149140993	47.1832342416292	37.0773585259319	47.051006650653	56.9147267917968	58.3251266330684	52.2678319018581	66.7979671274584	70.1743986227127	55.1192399327809	51.7066314048005	0.340194191169806	0.0367852218847609	1.07018654858256	up	-7.74775	C19H17N3O4S2	829.118387985933	0.804933333333333	C11754	Bile secretion(ko04976)	--	--	--	--	HMDB0249808	--	Organic compounds	Organoheterocyclic compounds	Lactams	Beta lactams
neg_1264	Itaconic acid	2770.00148031739	2917.65052946262	2836.56817335165	2405.3243466267	2494.32926285218	2705.34511222532	3083.13169691936	3079.69866907436	3170.5473580316	2939.02821701553	2901.74431999399	3034.84984123072	0.174975128511706	0.00609034704048135	1.33846671405668	up	42.1019062634468	C5H6O4	129.02480660675	0.812083333333333	C00490	C5-Branched dibasic acid metabolism(ko00660);;Metabolic pathways(ko01100)	LMFA01170063	Fatty Acyls [FA]	Fatty Acids and Conjugates [FA01]	Dicarboxylic acids [FA0117]	HMDB0002092	97-65-4	Organic compounds	Lipids and lipid-like molecules	Fatty Acyls	Fatty acids and conjugates
neg_1270	Amaranthin	58.3362128204053	35.6133180029764	73.1419956925358	56.4939118988718	53.1243654400579	56.8707148669733	20.3856308912014	31.4836697464488	23.8333699413781	53.1804056752577	33.5465069006072	41.484860581401	-0.710071	0.0109351564246441	1.22222309005128	down	6.01701176054456	C30H34N2O19	761.149347578606	0.812083333333333	C08537	Betalain biosynthesis(ko00965);;Metabolic pathways(ko01100);;Biosynthesis of secondary metabolites(ko01110)	--	--	--	--	HMDB0029406	15167-84-7	Organic compounds	Alkaloids and derivatives	Betalains	Betacyanins and derivatives
neg_1271	Coenzyme F420	106.813089224758	99.0989566255068	111.591018239425	105.763689573352	117.246926523577	144.906942970893	118.18158892881	196.427605282524	162.520754782818	121.859433104085	107.038281598022	149.913552104946	0.320522118055728	0.10291660631823	0.890446221557525	unchanged	-10.8112	C29H36N5O18P	772.163660513346	0.812083333333333	C00876	Methane metabolism(ko00680);;Metabolic pathways(ko01100);;Microbial metabolism in diverse environments(ko01120);;Biosynthesis of cofactors(ko01240)	--	--	--	--	--	--	--	--	--	--
neg_1276	Pyrroline hydroxycarboxylic acid	32434.1881548278	33965.452541331	34157.3331336038	27960.5682976528	30001.0052102887	30308.9107467366	35975.7338810857	35607.679029745	36234.3946284859	33466.1332553077	32999.1374647773	34157.1725337985	0.142565328254982	0.0221522248226177	1.16406347999396	up	5.75633235483467	C5H7NO3	128.036059468024	0.819233333333333	--	--	--	--	--	--	HMDB0001369	22573-88-2	Organic compounds	Organic acids and derivatives	Carboxylic acids and derivatives	Amino acids, peptides, and analogues
neg_1277	3-Indoleacetonitrile	189.767896951625	223.047802119094	191.00903888512	172.300480668363	190.253215840417	218.481108382659	78.6197354582395	84.2447052647947	104.534076318856	66.0681724754045	101.541980739157	82.9153949966483	-1.1939	1.05696939040894e-06	1.67593576261802	down	-13.3092	C10H8N2	177.041338939401	0.819233333333333	C02938	Tryptophan metabolism(ko00380);;Metabolic pathways(ko01100)	--	--	--	--	HMDB0006524	771-51-7	Organic compounds	Organoheterocyclic compounds	Indoles and derivatives	Indoles
neg_1279	(5S,6S)-6-Amino-5-hydroxycyclohexa-1,3-diene-1-carboxylate	238.751295458552	231.331995650369	200.896524671197	201.632140508956	207.049363094314	224.13722229086	214.133321102477	227.687973006197	203.83044490846	221.363800300622	224.063506674263	215.430275253083	0.00299645088249103	0.95352508723209	0.032757507208553	unchanged	5.90394236437524	C7H9NO3	200.057361477041	0.819233333333333	C19830	Phenazine biosynthesis(ko00405);;Metabolic pathways(ko01100);;Biosynthesis of secondary metabolites(ko01110)	--	--	--	--	--	--	--	--	--	--
neg_1280	Methylisocitric acid	63.5115592595777	78.7862720133973	70.4729715195002	54.5324809144808	65.7555377923872	72.0800550366952	40.5484852139053	35.8335476689255	42.9481368057999	42.6261481489489	43.7131479873061	44.4488198068697	-0.695806	0.000283208811966395	1.58876226952951	down	5.02493921422947	C7H10O7	205.036411577425	0.819233333333333	C04593	Propanoate metabolism(ko00640);;Metabolic pathways(ko01100)	--	--	--	--	HMDB0006471	--	Organic compounds	Organic acids and derivatives	Carboxylic acids and derivatives	Tricarboxylic acids and derivatives
neg_1284	(S)-DNPA	255.28847621308	268.296447118514	266.57249120811	252.098059218032	245.558611197438	289.124964628814	36.3315807176972	32.9931306775057	56.0445151788656	36.8280936557388	48.3692934543907	45.5218097391115	-2.62241	1.85321920134191e-09	1.73220833156892	down	6.83905074659066	C16H14O5	617.128588700389	0.819233333333333	C12434	Biosynthesis of type II polyketide products(ko01057);;Metabolic pathways(ko01100);;Biosynthesis of secondary metabolites(ko01110)	--	--	--	--	--	--	--	--	--	--
neg_1289	Nicotinurate	41.7203925462481	46.9566069344594	35.5475011475064	40.8082685218294	28.0032863989473	46.3157028188392	22.155162890522	25.2546791398748	38.8352612084002	31.8973019625067	21.8152417620382	30.8494919299493	-0.486764	0.0167256041008368	1.17630893923737	down	-0.233149	C8H8N2O3	359.099623859096	0.819233333333333	C05380	Nicotinate and nicotinamide metabolism(ko00760)	--	--	--	--	HMDB0003269	583-08-4	Organic compounds	Organic acids and derivatives	Carboxylic acids and derivatives	Amino acids, peptides, and analogues
neg_1291	Monotropein	66.0196760494081	95.2857797499466	85.3923528330904	50.536008419511	93.0837476826193	101.601581722632	55.7636913940218	70.0248831463417	83.8586410468002	49.3609731864056	54.8645666899795	81.8406895941536	-0.313965	0.144201626579585	0.774021313902106	unchanged	29.0601652924009	C16H22O11	389.12027193029	0.819233333333333	C09788	--	LMPR0102070012	Prenol Lipids [PR]	Isoprenoids [PR01]	C10 isoprenoids (monoterpenes) [PR0102]	HMDB0035608	5945-50-6	Organic compounds	Lipids and lipid-like molecules	Prenol lipids	Terpene glycosides
neg_1295	Dunalianoside B	1403.59661219634	1455.89250829851	1304.80136518656	1140.75159235138	1201.34059762265	1353.71294020419	208.495899874932	249.215869144753	233.839430577849	252.468124609188	244.205374111838	257.630541318966	-2.44262	2.67405073715128e-06	1.72293069057807	down	-48.7798	C21H22O11	449.086978520999	0.819233333333333	--	--	--	--	--	--	--	--	--	--	--	--
neg_1298	Sorbitol-6-phosphate	60.2640285083127	122.465613485322	40.113895861831	36.4469395699674	21.2628175425638	64.1098248414557	80.6133513162784	70.2144817393177	55.2491460123491	48.4191995460883	35.6441474074328	58.1598045256826	0.0151440802467137	0.970677731964473	0.0207685832086815	unchanged	0.855961907926893	C6H15O9P	583.105036975888	0.819233333333333	--	--	--	--	--	--	HMDB0005831	20479-58-7	Organic compounds	Organic oxygen compounds	Organooxygen compounds	Carbohydrates and carbohydrate conjugates
neg_1299	dTDP-4-acetamido-4,6-dideoxy-D-galactose	36.9124626682434	58.3690316424542	67.2937038985719	52.0994876594232	93.8738716415745	90.6618430466827	263.86654035672	210.737446493714	288.116911648962	272.292248998228	293.850500956516	254.076948887945	1.98738590424412	3.10281950149715e-07	1.69309834834067	up	49.7629702723507	C18H29N3O15P2	610.11137405139	0.819233333333333	--	--	--	--	--	--	HMDB0012222	--	Organic compounds	Nucleosides, nucleotides, and analogues	Pyrimidine nucleotides	Pyrimidine nucleotide sugars
neg_1308	L-Tyrosine	76.2166734303803	81.2383733255379	72.3552903719932	50.9444952621924	63.4498131079393	82.6692776740929	57.1364078161908	67.4076107218633	74.1955221191337	45.3694482490867	47.5823160166271	56.9441227693321	-0.292091	0.0807333656942779	0.910370853589358	unchanged	2.92412612368037	C9H11NO3	180.067146267151	0.826366666666667	C00082	Ubiquinone and other terpenoid-quinone biosynthesis(ko00130);;Monobactam biosynthesis(ko00261);;Tyrosine metabolism(ko00350);;Phenylalanine metabolism(ko00360);;Phenylalanine, tyrosine and tryptophan biosynthesis(ko00400);;Novobiocin biosynthesis(ko00401);;Cyanoamino acid metabolism(ko00460);;Methane metabolism(ko00680);;Thiamine metabolism(ko00730);;Phenylpropanoid biosynthesis(ko00940);;Isoquin…	--	--	--	--	HMDB0000158	60-18-4	Organic compounds	Organic acids and derivatives	Carboxylic acids and derivatives	Amino acids, peptides, and analogues
neg_1310	Dopamine quinone	1.34704059900903e-09	1.34704059900903e-09	1.73419797059393	1.34704059900903e-09	1.81523645229226	1.34704059900903e-09	25.7111555264292	8.84879598087468	29.2635926187246	20.5606654825559	36.1309332363239	16.0476714506659	5.26583172278136	0.00245341541824708	1.51026313567046	up	9.73704350179805	C8H9NO2	196.063002312751	0.826366666666667	C17755	Betalain biosynthesis(ko00965);;Parkinson disease(ko05012)	--	--	--	--	HMDB0012219	50673-96-6	Organic compounds	Organic oxygen compounds	Organooxygen compounds	Carbonyl compounds
neg_1311	gamma-Glutamyl-beta-aminopropiononitrile	20.9263796937084	28.4947098271584	25.3337087943245	21.8701475365573	14.647468573318	12.588576447567	1.34704059900903e-09	2.73436741464263	5.43293511172402	2.43918538529156	4.35353210513966	5.01549819445288	-2.63242	0.000547795413248456	1.57531774715807	down	0.446690932990455	C8H13N3O3	198.08850379223	0.826366666666667	C06114	Cyanoamino acid metabolism(ko00460)	--	--	--	--	HMDB0060477	--	Organic compounds	Organic acids and derivatives	Carboxylic acids and derivatives	Amino acids, peptides, and analogues
neg_1312	N-acetyl-D-proline	36.3592633393443	45.1905268395388	35.7132006882796	31.5880310868612	36.0324064005574	42.3383075405012	21.8343	19.0973081079052	24.4767569244903	23.3319968193498	25.0045146622798	23.2548789733997	-0.729928	0.000286994719733034	1.57751182340915	down	6.10420037454014	C7H11NO3	202.073054896768	0.826366666666667	--	--	--	--	--	--	--	--	--	--	--	--
neg_1313	L-Acetylcarnitine	16.7148272732398	21.5632522616152	18.1586653520697	12.8354634271584	11.5463513973304	16.7792253845174	17.8756655351676	21.3913929644575	22.9230076111777	20.4693960948531	19.4832791594641	20.6400721263817	0.331188321331266	0.0371711155177983	1.09226996990812	up	2.95602231416956	C9H17NO4	202.109082010943	0.826366666666667	--	--	LMFA07070050	Fatty Acyls [FA]	Fatty esters [FA07]	Fatty acyl carnitines [FA0707]	HMDB0000201	3040-38-8	Organic compounds	Lipids and lipid-like molecules	Fatty Acyls	Fatty acid esters
neg_1317	Asparaginyl-Proline	36.6871119973539	43.5380779381157	38.2643550670467	30.1656412439092	32.1134968568785	33.0061712807592	30.9157939604601	27.7081216396307	39.8803172848128	28.4729901870357	34.3852935799052	33.7888149568685	-0.131499	0.279679800807733	0.598521	unchanged	2.06601483543608	C9H15N3O4	228.099452878614	0.826366666666667	--	--	--	--	--	--	HMDB0028739	--	Organic compounds	Organic acids and derivatives	Carboxylic acids and derivatives	Amino acids, peptides, and analogues
neg_1318	(R)-(Homo)3-citrate	238.92268257169	239.010030741106	225.928755893241	195.330505745335	200.610643801356	226.683005281497	19.4899454981689	31.4795126796024	53.0191498967839	28.7344300019516	20.0103154512008	37.3100269777247	-2.80321	1.17006407904285e-08	1.72168435303274	down	6.46148379747926	C9H14O7	513.122836475137	0.826366666666667	C16598	Methane metabolism(ko00680);;Metabolic pathways(ko01100);;Microbial metabolism in diverse environments(ko01120);;2-Oxocarboxylic acid metabolism(ko01210);;Biosynthesis of cofactors(ko01240)	--	--	--	--	--	--	--	--	--	--
neg_1321	2-Oxo-4-methylthiobutanoic acid	723.165596773511	795.966129356165	643.575944356685	529.890249437634	551.463717890486	628.825171439175	761.585414079177	764.987318777667	849.643698787234	632.069690211527	683.556598604712	707.463684235283	0.183866749040057	0.122336261335149	0.82015993870325	unchanged	10.4406324836362	C5H8O3S	295.034644631107	0.833533333333333	C01180	Cysteine and methionine metabolism(ko00270);;D-Amino acid metabolism(ko00470);;Glucosinolate biosynthesis(ko00966);;Biosynthesis of plant secondary metabolites(ko01060);;Metabolic pathways(ko01100);;Biosynthesis of secondary metabolites(ko01110);;2-Oxocarboxylic acid metabolism(ko01210)	--	--	--	--	HMDB0001553	583-92-6	Organic compounds	Lipids and lipid-like molecules	Fatty Acyls	Fatty acids and conjugates
neg_1322	N4-acetyl-2'-O-methylcytidine	51.6510845081667	57.1125343918691	55.4347816451734	53.1236823500656	52.1450099860229	59.241475595417	70.604071989909	71.9581102762561	75.5621650424532	61.5847098339576	59.1317717242886	68.8050434765446	0.310507343173125	0.00234770467486803	1.43596	up	-2.97651	C12H17N3O6	298.103568535408	0.826366666666667	--	--	--	--	--	--	--	--	--	--	--	--
neg_1323	N1-Amidinostreptamine 6-phosphate	374.789714513663	451.838438486586	385.971505508611	298.386661015777	355.089103948016	418.854104643105	73.1161442936864	71.0733236958774	108.265428445268	79.8206048060394	84.4146305232075	93.5177697267674	-2.16299	1.71776994712194e-05	1.69245698371289	down	13.1964343876623	C7H17N4O7P	299.080169131338	0.826366666666667	C11351	Streptomycin biosynthesis(ko00521);;Biosynthesis of secondary metabolites(ko01110)	--	--	--	--	--	--	--	--	--	--
neg_1324	Bacilysin	81.9577216802978	63.5907834848397	98.6931672526987	56.9041047693946	86.3818872743574	100.912942634939	19.6992309932963	16.9761564774776	31.2777108558749	19.0817099964882	20.2955695836708	24.6861503598016	-1.88746	0.000277159289891472	1.61002720088658	down	-8.95408	C12H18N2O5	305.088554295799	0.826366666666667	C20942	Biosynthesis of various antibiotics(ko00998);;Metabolic pathways(ko01100);;Biosynthesis of secondary metabolites(ko01110)	--	--	--	--	--	--	--	--	--	--
neg_1326	2-[(2R,5Z)-2-Carboxy-4-methylthiazol-5(2H)-ylidene]ethyl phosphate	12.7666708059224	23.5857002131171	8.54083216965534	1.34704059900903e-09	4.31470744798959	8.76725748525093	6.12990917142321	11.0212883948995	22.6485345494516	5.65860103097629	13.3678891128642	9.67695556816022	0.240735816942991	0.683410359992203	0.225795101117456	unchanged	20.2009901565322	C7H10NO6PS	312.000241139451	0.833533333333333	C20246	Thiamine metabolism(ko00730);;Metabolic pathways(ko01100);;Biosynthesis of cofactors(ko01240)	--	--	--	--	--	--	--	--	--	--
neg_1330	5-Diphosphomevalonic acid	25.3471568309663	21.5773456623522	26.9628369705283	25.2682182176632	21.6016666811711	21.4507268029725	29.5986732544489	26.0033104968867	17.099435045489	40.8928048236481	40.6278223246546	37.3725567793497	0.430054788979313	0.0870499436125811	0.950941722989472	unchanged	14.0771927915829	C6H14O10P2	328.985223587519	0.826366666666667	--	--	--	--	--	--	HMDB0001090	103025-21-4	Organic compounds	Organic oxygen compounds	Organic oxoanionic compounds	Organic pyrophosphates
neg_1331	Salbostatin	56.4000891900619	69.8415140981226	71.0335092058395	47.5486750260733	74.590913819166	74.9737572599086	130.202858397186	129.086404272849	176.576089436829	119.783649436329	133.330871078077	132.320516794849	1.05829264887991	7.03085339342512e-05	1.60870356532107	up	8.88042020524952	C13H23NO8	342.119886398052	0.826366666666667	C17698	Acarbose and validamycin biosynthesis(ko00525);;Biosynthesis of secondary metabolites(ko01110)	--	--	--	--	--	--	--	--	--	--
neg_1333	Gentiopicrin	54.9643127708341	57.8451965419397	50.1532403543104	48.3305096594755	58.5598463432271	53.913037170861	49.5236134551284	40.8335598185569	54.0307469002153	44.2394589006107	45.0509405723631	48.5249162627577	-0.198218	0.0209285905723372	1.13783157804085	down	7.80903619445096	C16H20O9	391.082914399037	0.826366666666667	C09782	Monoterpenoid biosynthesis(ko00902);;Biosynthesis of alkaloids derived from terpenoid and polyketide(ko01066);;Biosynthesis of secondary metabolites(ko01110)	LMPR0102070009	Prenol Lipids [PR]	Isoprenoids [PR01]	C10 isoprenoids (monoterpenes) [PR0102]	--	--	--	--	--	--
neg_1336	S-adenosyl-L-ethionine	105.467452618809	139.115156930592	158.828330803382	98.3391716293957	128.140874740664	140.924285741922	89.0558132548691	79.5882553354725	118.795611011181	76.8342880814741	89.5645767230822	90.1914078541621	-0.502699	0.00860947584466334	1.26931167052511	down	-11.3341	C16H25N6O5S+	434.13069896156	0.826366666666667	--	--	--	--	--	--	--	--	--	--	--	--
neg_1337	2-Hydroxy-2-Methylbutylglucosinolate	172.973773259814	233.745875513823	195.715229057372	158.266179817924	163.586407982155	221.000588484478	208.75260180461	195.534302475676	257.25141222103	179.461502084201	190.750764398999	206.328077335032	0.112392478305169	0.382343015270794	0.483392460350793	unchanged	-13.2901	C12H23NO10S2	440.040355728075	0.833533333333333	--	--	--	--	--	--	--	--	--	--	--	--
neg_1338	Lipoamide	157.684100209808	159.786462722851	98.6850918624311	126.655569296572	83.0781784864418	133.664323096001	1.34704059900903e-09	4.57628	23.6258528771678	4.84680992545385	4.03438995842717	1.34704059900903e-09	-4.35631	0.00011451804707405	1.65014938554573	down	26.5364385723793	C8H15NOS2	455.128098178795	0.826366666666667	C00248	--	LMFA08010006	Fatty Acyls [FA]	Fatty amides [FA08]	Primary amides [FA0801]	HMDB0000962	940-69-2	Organic compounds	Organoheterocyclic compounds	Dithiolanes	Lipoamides
neg_1339	alpha-1,5-L-Arabinotriose	51.5500054839058	53.0314890624776	51.4316307581118	28.7199667541777	30.0260843893077	41.6587008681938	31.8727479936306	19.3965814435448	49.9794885289522	21.6578926792151	22.9563426957403	31.658104458022	-0.530506	0.0694089137261352	0.948365236229927	unchanged	-0.00139379	C15H26O13	459.13554318088	0.826366666666667	C20571	ABC transporters(ko02010)	--	--	--	--	--	--	--	--	--	--
neg_1340	Neoxaline	774.63466200756	874.69641927544	876.198788174555	662.091376555813	731.205089901183	811.361751503116	1212.0882553972	1216.32536057519	1396.26677426772	1123.38771128481	1090.98344198472	1189.67471859919	0.611843908577169	2.69303220719773e-05	1.60560429919519	up	-20.1984	C23H25N5O4	470.151265427392	0.833533333333333	C22172	Staurosporine biosynthesis(ko00404);;Biosynthesis of secondary metabolites(ko01110)	--	--	--	--	--	--	--	--	--	--
neg_1341	Bosentan	130.828995598358	57.1363798107278	332.305595356574	64.8116107027166	287.046329147103	155.602908661437	48.9720828341184	16.0421442674703	55.0114681060284	10.8400841724109	22.3536887099732	22.1926257842688	-2.55064	0.0282750930614665	1.19147350155835	down	-0.833543	C27H29N5O6S	596.181598105719	0.826366666666667	--	--	--	--	--	--	HMDB0014699	147536-97-8	Organic compounds	Organoheterocyclic compounds	Diazines	Pyrimidines and pyrimidine derivatives
neg_1342	taiwanin A	84.415993060864	102.887637656325	106.284332046486	78.5797492599754	96.3862193405977	116.742874258551	43.4401439837836	65.1695554008272	91.6525980036133	51.3845336310302	48.6424938569033	58.8643692296232	-0.704567	0.00226492795725595	1.37774730812017	down	13.6012868947394	C20H14O6	745.165802253548	0.826366666666667	--	--	--	--	--	--	--	--	--	--	--	--
neg_1344	L-(+)-Gulose	638.72281087704	684.061694410532	584.11024288309	535.945649388828	586.249387451557	642.565970572117	755.362208506671	732.350330768618	807.805829347949	718.543566459813	714.872792884835	739.412711247021	0.283310565913863	0.000707393632786465	1.4847999493996	up	4.3271372468593	C6H12O6	179.056890829193	0.854983333333333	--	--	--	--	--	--	HMDB0012326	6027-89-0	Organic compounds	Organic oxygen compounds	Organooxygen compounds	Carbohydrates and carbohydrate conjugates
neg_1346	Tetrahydropteridine	663.233691230383	736.953689617251	686.624726789423	611.262592379895	679.371232813312	714.359324192861	9.85140490694132	4.51868417361834	7.75878583045588	15.2175561942545	10.696914567947	10.8835335629856	-6.11767	2.09194015636916e-07	1.73426365154453	down	-4.41259	C6H8N4	181.072498703082	0.869283333333333	C05650	--	--	--	--	--	HMDB0001216	10593-78-9	Organic compounds	Organoheterocyclic compounds	Pteridines and derivatives	--
neg_1351	L-gamma-Glutamyl-(3R)-L-beta-ethynylserine	387.325424532052	383.914085859342	398.769702008056	349.883365133021	383.631687365462	385.641276306443	405.88109778578	413.501524930454	517.699285426385	463.695981047972	433.328399541847	454.799918239397	0.232197637467301	0.00845036103968171	1.32464971545337	up	4.4335906232756	C10H14N2O6	279.060998240001	0.905033333333333	C22140	Biosynthesis of various other secondary metabolites(ko00997);;Metabolic pathways(ko01100);;Biosynthesis of secondary metabolites(ko01110)	--	--	--	--	--	--	--	--	--	--
neg_1352	4-Methylthio-2-oxobutanoic acid	1032.31876117214	1027.70742508722	1040.01308153228	809.329248375611	923.534339661599	929.485183383514	1156.19185102969	1137.80621328726	1154.72621270362	1177.38483109617	1180.68105432853	1200.69930477797	0.282230855928165	0.00198812615297426	1.50537980283442	up	10.3705432501078	C5H8O3S	295.034623881973	0.905033333333333	C01180	Cysteine and methionine metabolism(ko00270);;D-Amino acid metabolism(ko00470);;Glucosinolate biosynthesis(ko00966);;Biosynthesis of plant secondary metabolites(ko01060);;Metabolic pathways(ko01100);;Biosynthesis of secondary metabolites(ko01110);;2-Oxocarboxylic acid metabolism(ko01210)	LMFA01060170	Fatty Acyls [FA]	Fatty Acids and Conjugates [FA01]	Oxo fatty acids [FA0106]	HMDB0001553	583-92-6	Organic compounds	Lipids and lipid-like molecules	Fatty Acyls	Fatty acids and conjugates
neg_1355	5-Fluorodeoxyuridine monophosphate	440.396609164288	405.029655391291	447.329069435199	395.007114526928	427.917152095978	393.088470101715	511.905933305315	502.600254958005	429.798143636005	510.896552087776	540.449165792786	559.235276150088	0.28413912188406	0.00245195550605184	1.41869349290575	up	30.2559528775046	C9H12FN2O8P	361.010795895534	0.905033333333333	C04242	Drug metabolism - other enzymes(ko00983)	--	--	--	--	HMDB0060394	--	Organic compounds	Nucleosides, nucleotides, and analogues	Pyrimidine nucleotides	Pyrimidine deoxyribonucleotides
neg_1362	[5-(Aminomethyl)furan-3-yl]methyl diphosphate	16.5436243754332	15.0484451980009	24.0633220502361	2.49594330281082	15.8840224042438	18.7352641538942	118.178179766049	120.570154088155	134.253797237712	101.719907951405	105.567893514347	110.965097073692	2.89747816111159	7.47135908447615e-08	1.71462652513065	up	47.1433380497383	C6H11NO8P2	286.002243091005	0.947933333333333	C21069	Methane metabolism(ko00680);;Metabolic pathways(ko01100);;Biosynthesis of cofactors(ko01240)	--	--	--	--	--	--	--	--	--	--
neg_1363	D-Mannose	81.4029988536467	91.8981253013539	70.7829746400205	64.3014455476634	83.9062422833243	90.7359954860299	130.831782821177	139.300360310855	150.626179910613	139.742683723397	122.165288098243	143.612608690768	0.774522663182504	2.87371745811736e-06	1.65437963063451	up	6.72279742665764	C6H12O6	215.033999931882	1.04015	C00159	Fructose and mannose metabolism(ko00051);;Galactose metabolism(ko00052);;Amino sugar and nucleotide sugar metabolism(ko00520);;Metabolic pathways(ko01100);;Biosynthesis of nucleotide sugars(ko01250);;ABC transporters(ko02010);;Phosphotransferase system (PTS)(ko02060);;Lysosome(ko04142);;C-type lectin receptor signaling pathway(ko04625)	--	--	--	--	HMDB0000169	3458-28-4	Organic compounds	Organic oxygen compounds	Organooxygen compounds	Carbohydrates and carbohydrate conjugates
neg_1365	2-Dehydropantoate	34.1544333668117	37.5223294204428	33.469270548678	21.2478001323445	45.6970408362122	33.9143100415952	69.4105645475976	68.5784875855081	74.6296457390408	87.367256196216	76.6430886978069	75.8775034382564	1.1352580182874	2.54054386653487e-06	1.66012917516522	up	6.37893624929276	C6H10O4	145.051564061029	1.14025	C00966	Pantothenate and CoA biosynthesis(ko00770);;Metabolic pathways(ko01100);;Biosynthesis of secondary metabolites(ko01110);;Biosynthesis of cofactors(ko01240)	--	--	--	--	HMDB0304068	--	Organic compounds	Organic acids and derivatives	Keto acids and derivatives	Short-chain keto acids and derivatives
neg_1367	Glucosan	24.2973933938484	20.6463884779249	27.2228624506417	30.0806225836445	30.1338234467415	22.6352031452176	9.19709031119412	4.56153180350926	9.13895743069367	16.0504632311341	5.2789718029659	17.961775772883	-1.31769	0.00033455981547646	1.51379656340361	down	4.92253238718321	C6H10O5	161.046344696772	1.19745	--	--	--	--	--	--	HMDB0000640	498-07-7	Organic compounds	Organoheterocyclic compounds	Oxepanes	--
neg_1368	3-Hydroxyisobutyric acid	1.34704059900903e-09	1.34704059900903e-09	1.34704059900903e-09	1.34704059900903e-09	1.34704059900903e-09	1.34704059900903e-09	24.5296828725392	21.6980800718731	24.6725278014167	44.2189227370747	47.2116773360703	49.220773752812	34.6074632470384	0.00111563086175632	1.57424475722838	up	4.47834019016414	C4H8O3	103.040533642643	1.2332	C01188	--	--	--	--	--	HMDB0000023	26543-05-5	Organic compounds	Organic acids and derivatives	Hydroxy acids and derivatives	Beta hydroxy acids and derivatives
neg_1369	3,4-dihydroxy-2-butanone-4-P	1.34704059900903e-09	8.47523440898884	1.34704059900903e-09	5.45401155452479	1.34704059900903e-09	8.84011311115879	70.1391371177873	74.1061469131739	93.8894645205863	81.2083802977001	79.3908683916933	88.4874278935285	4.41941198830196	1.66762471426406e-07	1.71762915924595	up	-37.9353	C4H7O6P-2	202.965788234492	1.2332	--	--	--	--	--	--	--	--	--	--	--	--
neg_1375	Deoxyuridine	60.9439271736333	54.6887199507063	58.1883970395298	20.6859251524658	61.7811946905569	47.6131376644865	68.631230693295	67.9655189860507	66.3085770093541	76.3013649308368	62.1534178201606	75.1120814421168	0.454617311428516	0.0305356010291198	1.16174064974142	up	3.11896983224431	C9H12N2O5	227.068056418104	1.2904	C00526	Pyrimidine metabolism(ko00240);;Metabolic pathways(ko01100);;Nucleotide metabolism(ko01232);;ABC transporters(ko02010)	--	--	--	--	HMDB0000012	951-78-0	Organic compounds	Nucleosides, nucleotides, and analogues	Pyrimidine nucleosides	Pyrimidine 2'-deoxyribonucleosides
neg_1376	6'-Oxolividamine	308.47301641479	330.63190348927	250.564432471549	342.102044273172	299.11075284002	304.490310859309	331.077773341604	342.72249755903	356.269512835776	243.915552861757	237.638123623725	259.597212009875	-0.0513289	0.686029864712102	0.231478926969868	unchanged	-25.7917	C12H23N3O6	326.125482740818	1.3047	C21256	Neomycin, kanamycin and gentamicin biosynthesis(ko00524);;Biosynthesis of secondary metabolites(ko01110)	--	--	--	--	--	--	--	--	--	--
neg_1377	N-benzylglycine	136.959466757762	127.200188097477	120.628538499276	140.433849517986	143.163886539973	136.896718940755	132.091724995221	143.023405648178	143.598002075836	148.570907491893	129.172604244691	149.24623946872	0.0706556507779317	0.199888763636956	0.698550070658542	unchanged	6.27348677687567	C9H11NO2	164.072737785479	1.319	--	--	--	--	--	--	--	--	--	--	--	--
neg_1381	C20915	453.330698222009	434.024748217691	386.874164648734	168.904505474191	374.905180393564	423.548774829186	513.074357570046	493.636597563076	494.683501128281	545.313058734515	500.564579484048	522.72342748549	0.453715367361452	0.0222684209657382	1.24069179444802	up	-27.4762	C11H21N3O6	312.109703709469	1.53276666666667	C20915	Monobactam biosynthesis(ko00261);;Biosynthesis of secondary metabolites(ko01110)	--	--	--	--	--	--	--	--	--	--
neg_1384	Azatyrosine	32.962417593219	39.9156359854555	36.2750965321982	14.148733135575	22.3683791993971	41.8272845423967	50.2740587980188	48.6861647282498	49.5995125384407	49.0070487668383	44.6024195100309	45.7282634983012	0.618683378847419	0.0119796850174165	1.32738339759265	up	2.22206934307542	C8H10N2O3	227.067749629239	1.68291666666667	C21325	Biosynthesis of enediyne antibiotics(ko01059);;Metabolic pathways(ko01100);;Biosynthesis of secondary metabolites(ko01110)	--	--	--	--	--	--	--	--	--	--
neg_1387	D-galactal	738.415300763073	731.718765355673	781.805694259022	645.787882754129	704.365602265847	714.298985402536	783.000534663738	743.751580089996	750.92656340253	807.83190825853	730.321765300084	756.204729113983	0.0830111358033399	0.0831506886613743	0.924355059266354	unchanged	5.15383334373397	C6H10O4	191.05686442706	1.7537	--	--	--	--	--	--	--	--	--	--	--	--
neg_1388	2-furfurylmethylsulfide	198.313077202024	172.179761320634	166.525585265515	138.984727199416	151.657994707289	524.617938135336	346.826098278633	400.520252377872	318.585224038229	329.129721733333	317.716020837487	338.095350484776	0.60084499593379	0.113188322153311	0.897079039393532	unchanged	0.0331209343099652	C6H8OS	255.051903801159	1.7537	--	--	--	--	--	--	--	--	--	--	--	--
neg_1389	tryptophanhydroxamate	575.090775246134	555.984782151088	527.425710855599	502.407290873872	515.035320259805	568.846109799562	645.570431260334	612.043667490684	633.480788494718	600.344359102778	593.470810765557	583.12703658285	0.176883122061159	0.00130488909395036	1.42282803299512	up	48.5584596259516	C11H13N3O2	218.104139434648	1.76086666666667	--	--	--	--	--	--	--	--	--	--	--	--
neg_1390	3-Butyn-1-ol	1.34704059900903e-09	1.34704059900903e-09	1.34704059900903e-09	1.34704059900903e-09	1.34704059900903e-09	1.34704059900903e-09	25.8676234224748	33.3565887269095	29.8319004787999	34.5865004101704	33.7785147760525	33.5803463728001	34.4600369829169	2.75021827594242e-06	1.7256526319798	up	7.3498215065354	C4H6O	115.040582477184	1.78945	C06146	Butanoate metabolism(ko00650)	--	--	--	--	--	--	--	--	--	--
neg_1391	N-lactoyl-phenylalanine	114.177372222683	114.267751843185	136.125307675343	92.5078489291735	99.7971561289426	113.56444168587	112.39970321531	114.966581472053	128.937321555844	133.492093220426	117.624701808595	117.422	0.112559113604845	0.232842870843484	0.659154783338611	unchanged	3.85326591754361	C12H15NO4	236.093745141855	1.79661666666667	--	--	--	--	--	--	HMDB0062175	183241-73-8	Organic compounds	Organic acids and derivatives	Carboxylic acids and derivatives	Amino acids, peptides, and analogues
neg_1392	dihydrohomopteroate	285.327306525769	298.263799888179	352.278321810028	265.623756848518	296.334161398031	303.229920569366	312.680570035724	306.228817135998	323.366463464803	321.152653703352	293.347910973305	313.269784903931	0.0542298584899967	0.39404365109883	0.48991603787485	unchanged	36.6777846575446	C15H15N6O3-	326.12528499411	1.80376666666667	--	--	--	--	--	--	--	--	--	--	--	--
neg_1394	6-Benzylaminopurine	426.431654670822	451.336199514731	496.969111447873	429.177320689916	424.455271730209	422.277692697309	459.046254788504	466.798143047111	429.543437239091	480.809092135725	443.24929331786	419.075144380782	0.0258244210373316	0.611932162633134	0.288669557954039	unchanged	-3.4623	C12H11N5	270.09886887896	1.86811666666667	C11263	--	--	--	--	--	HMDB0039238	1214-39-7	Organic compounds	Organoheterocyclic compounds	Imidazopyrimidines	Purines and purine derivatives
neg_1395	2-Deoxy-scyllo-inosamine	37.1170311203892	37.7410089992085	38.5638717133428	34.650417874126	40.7041785516283	35.7754347997989	41.6553280353399	33.0092838325815	36.1563312701802	42.9352340650862	41.1187211847572	33.8119020630581	0.0263238915124064	0.735759141626058	0.199733979038692	unchanged	18.9358369336667	C6H13NO4	184.062213860651	1.87525	C17580	Neomycin, kanamycin and gentamicin biosynthesis(ko00524);;Biosynthesis of secondary metabolites(ko01110)	--	--	--	--	--	--	--	--	--	--
neg_1396	5-Methyl-2-furanmethanethiol	72.5788557390782	70.6704781890923	70.7875589346241	82.9010236813069	73.1017251885657	77.1159653833794	84.3906617955781	78.4935589735086	82.5328183394639	80.8540289801731	83.1450072335517	84.1599293063139	0.142495292199356	0.00816025054619425	1.30576402646185	up	-0.447811	C6H8OS	315.07290808621	1.8824	--	--	--	--	--	--	HMDB0039800	59303-05-8	Organic compounds	Organoheterocyclic compounds	Heteroaromatic compounds	--
neg_1402	PISCIDIC ACID	339.298125758981	313.971242353927	316.16157000804	340.64359533889	279.586483182833	1036.62096482291	639.055856079888	771.221928811644	639.954408107298	688.23827608998	601.313264619939	700.536866481497	0.621447950260341	0.108154406981383	0.908830541990052	unchanged	2.48275470098441	C11H12O7	255.051662019715	1.94675	--	--	--	--	--	--	HMDB0030809	35388-57-9	Organic compounds	Phenylpropanoids and polyketides	Phenylpropanoic acids	--
neg_1403	Geranyl phosphate	36.046899011278	38.0892033933774	62.9474923988215	33.7581346847655	33.2516083337743	38.6349314256909	1.34704059900903e-09	1.34704059900903e-09	1.34704059900903e-09	1.34704059900903e-09	1.34704059900903e-09	1.34704059900903e-09	-34.8058	0.000310953547207694	1.63973735048143	down	-1.96291	C10H19O4P	233.09435976507	1.97536666666667	C21203	Monoterpenoid biosynthesis(ko00902);;Biosynthesis of secondary metabolites(ko01110)	--	--	--	--	HMDB0062745	--	Organic compounds	Lipids and lipid-like molecules	Prenol lipids	Isoprenoid phosphates
neg_1404	D-Glucose	694.187875394221	547.567228962247	510.65543671259	791.215502964085	718.085024280361	566.883247742151	780.75036746867	648.350692842946	611.28071696758	607.676109215116	579.237540237813	538.330906353775	-0.023925	0.857810239444184	0.103384074142528	unchanged	5.32001516368663	C6H12O6	201.039013862155	10.0022	C00031	Glycolysis / Gluconeogenesis(ko00010);;Pentose phosphate pathway(ko00030);;Galactose metabolism(ko00052);;Starch and sucrose metabolism(ko00500);;Amino sugar and nucleotide sugar metabolism(ko00520);;Streptomycin biosynthesis(ko00521);;Neomycin, kanamycin and gentamicin biosynthesis(ko00524);;Indole alkaloid biosynthesis(ko00901);;Metabolic pathways(ko01100);;Biosynthesis of secondary metabolites…	--	--	--	--	HMDB0000122	492-61-5	Organic compounds	Organic oxygen compounds	Organooxygen compounds	Carbohydrates and carbohydrate conjugates
neg_1413	Sarpagine	2765.57273557875	3981.74733030206	7991.4525063581	5388.51511856888	6039.34088349854	7313.81290933524	2686.98562103066	5095.55846528594	5299.50673772619	6698.67887910378	7172.36874377005	6879.61989282372	0.0151005454087085	0.956930635263542	0.0356179155033951	unchanged	-24.1777	C19H22N2O2	355.158831672933	10.045	C09239	Indole alkaloid biosynthesis(ko00901);;Biosynthesis of secondary metabolites(ko01110)	--	--	--	--	--	--	--	--	--	--
neg_1415	Nicotine-N-glucuronide	53.6231235193151	113.35937515435	258.393674073365	150.720096199829	142.234871351596	237.647987933426	39.6459880405045	160.213698981216	144.935264975335	190.984705928805	215.487074472723	202.303073498369	-0.00364057	0.992362076727685	0.00212600343666319	unchanged	23.7450672315672	C16H23N2O6-	374.133066037366	10.045	--	--	--	--	--	--	--	--	--	--	--	--
neg_1417	Coutaric acid	86.1491099259615	117.246844320539	174.394953234544	83.7601487087637	91.8076194568629	102.086111619811	57.0500187087024	90.2796764152805	85.4013565141242	104.729463167714	104.24855805275	97.743915505632	-0.280977	0.256415723944787	0.629314507154749	unchanged	-24.4962	C18H27N3O4	384.161003573704	10.0522	--	--	--	--	--	--	HMDB0029225	--	Organic compounds	Benzenoids	Benzene and substituted derivatives	Benzoic acids and derivatives
neg_1420	LysoPC 20:1	121.640293892878	190.441085136846	427.248585828654	212.402	222.712686354937	339.918105457121	55.9736204438757	240.96569389106	235.224622693382	289.973793367587	318.292668280555	308.755210467236	-0.0634685	0.860569022541888	0.0965326759512276	unchanged	31.7178390402479	C28H56NO7P	594.395067766281	10.045	--	--	--	--	--	--	--	--	--	--	--	--
neg_1426	Surfactin	1.34704059900903e-09	1.34704059900903e-09	1.34704059900903e-09	3.5833413657098	1.34704059900903e-09	1.34704059900903e-09	1.34704059900903e-09	1.34704059900903e-09	1852.62837369563	514.922662822943	45.3414568137319	1.34704059900903e-09	9.39524243160276	0.240544028796539	0.672612234182463	unchanged	-2.29117	C53H93N7O13	1034.67348671277	10.0665166666667	C12043	Nonribosomal peptide structures(ko01054)	--	--	--	--	HMDB0258632	--	Organic compounds	Organic acids and derivatives	Peptidomimetics	Depsipeptides
neg_1429	7alpha-Hydroxycholesterol	120.268565954553	102.874903299927	95.2604597924962	94.6153421909337	104.540556681562	116.952380561981	92.221510726919	104.245446759891	107.323710015737	106.937856539218	112.005119293667	98.2774824145773	-0.0310288	0.679914144358041	0.233588875184736	unchanged	9.48833852297192	C27H46O2	423.328266165264	10.0736666666667	C03594	Primary bile acid biosynthesis(ko00120);;Metabolic pathways(ko01100)	--	--	--	--	HMDB0001496	566-26-7	Organic compounds	Lipids and lipid-like molecules	Steroids and steroid derivatives	Cholestane steroids
neg_1430	2-Phytyl-1,4-naphthoquinone	190.329726481711	209.235319901417	310.76784081064	176.817581824032	213.105987979439	205.478474299263	198.487682839341	233.145373448295	253.745137029361	206.296776956494	226.759558629785	203.79927867484	0.018115253337418	0.90088599830359	0.0727317732868198	unchanged	-1.24769	C30H44O2	481.331789108649	10.0872666666667	C13309	Ubiquinone and other terpenoid-quinone biosynthesis(ko00130);;Metabolic pathways(ko01100);;Biosynthesis of secondary metabolites(ko01110);;Biosynthesis of cofactors(ko01240)	--	--	--	--	HMDB0004649	34625-86-0	Organic compounds	Lipids and lipid-like molecules	Prenol lipids	Quinone and hydroquinone lipids
neg_1431	Lividamine	1.34704059900903e-09	1.34704059900903e-09	1.34704059900903e-09	2.02838051163752	1.34704059900903e-09	1.34704059900903e-09	646.989428032197	440.498089051917	684.387775772792	376.087596656875	872.812326549019	475.081964435517	10.7511022077574	0.000601895238179842	1.60620502755236	up	-10.538	C12H25N3O6	659.340399950771	10.1158666666667	C21255	Neomycin, kanamycin and gentamicin biosynthesis(ko00524);;Biosynthesis of secondary metabolites(ko01110)	--	--	--	--	--	--	--	--	--	--
neg_1432	3-Ketoursolic acid	98.6543013604796	121.739131216063	206.153	124.519566195762	140.224411340848	198.109598705067	137.658901888287	167.332460596307	997.520099554639	430.744566802537	178.204173563416	177.336289164554	1.23176718141345	0.205895434527145	0.722382563735299	unchanged	46.5905253431617	C30H46O3	499.364066361943	10.1301666666667	--	--	--	--	--	--	--	--	--	--	--	--
neg_1433	4,4'-Diaponeurosporene	1902.61518432915	2226.81958371299	2773.30456407528	1748.62122002701	1725.99967029708	1691.06028441063	1842.54182840716	1889.43890401461	1935.22031098072	1678.47386573504	2000.02153779485	1902.3781704208	-0.101559	0.473464626067114	0.415729898463289	unchanged	15.5942433946067	C30H42	447.332996491369	10.1444666666667	C16145	Carotenoid biosynthesis(ko00906);;Biosynthesis of secondary metabolites(ko01110)	LMPR01070132	Prenol Lipids [PR]	Isoprenoids [PR01]	C40 isoprenoids (tetraterpenes) [PR0107]	--	--	--	--	--	--
neg_1434	3beta-Hydroxy-4beta,14alpha-dimethyl-9beta,19-cyclo-5alpha-ergost-24(24(1))-en-4alpha-carboxylate	101.285956410536	78.4972491217516	86.891125485093	83.0896978328368	81.4223239674653	64.194732655175	81.7050967135066	81.9738456278429	82.2896424888714	72.8219507984031	88.2186607189228	81.828371907277	-0.0191836	0.843466633328536	0.126477041790865	unchanged	17.7797800661442	C31H50O3	491.359026463928	10.1444666666667	C22116	Steroid biosynthesis(ko00100);;Metabolic pathways(ko01100);;Biosynthesis of secondary metabolites(ko01110)	--	--	--	--	--	--	--	--	--	--
neg_1435	Aldosterone	374.504886103306	422.78396030321	642.43209453082	530.952894243091	523.266	580.344030521855	365.785212587942	488.771913970302	676.33768362897	808.94564826113	723.954526927723	643.710434979704	0.27019830874243	0.210276073548454	0.688829068161979	unchanged	17.8142954113854	C21H28O5	381.174758412274	10.1587666666667	C01780	Steroid hormone biosynthesis(ko00140);;Metabolic pathways(ko01100);;Aldosterone synthesis and secretion(ko04925);;Aldosterone-regulated sodium reabsorption(ko04960);;Glucocorticoid and mineralocorticoid receptor agonists/antagonists(ko07225)	LMST02030026	Sterol Lipids [ST]	Steroids [ST02]	C21 steroids (gluco/mineralocorticoids, progestogins) and derivatives [ST0203]	HMDB0000037	52-39-1	Organic compounds	Lipids and lipid-like molecules	Steroids and steroid derivatives	Hydroxysteroids
neg_1445	2-Ketospirilloxanthin	57.5151097665355	75.8195423542544	86.1616	55.259377060817	74.2661	66.6569937859393	96.1826188729415	93.7611157036394	168.326598471071	123.426787631764	100.818277340636	85.4617821767762	0.684329829270202	0.0184525836694976	1.22669741022007	up	0.93739126715262	C42H58O3	655.437370808549	10.3589666666667	C15884	Carotenoid biosynthesis(ko00906);;Metabolic pathways(ko01100);;Biosynthesis of secondary metabolites(ko01110)	--	--	--	--	--	--	--	--	--	--
neg_1450	D-Glucono-1,5-lactone 6-phosphate	140.275296774738	262.406487126023	309.578933769616	163.182643968252	166.269631611675	137.667560834595	278.639243087413	280.666519946838	264.854152519508	204.322292781455	245.902417113253	227.882713643947	0.349112261520089	0.136282103696369	0.821312748761357	unchanged	-26.4138	C6H11O9P	278.981921250569	10.3732666666667	C01236	Pentose phosphate pathway(ko00030);;Metabolic pathways(ko01100);;Biosynthesis of secondary metabolites(ko01110);;Microbial metabolism in diverse environments(ko01120);;Carbon metabolism(ko01200)	--	--	--	--	HMDB0001127	2641-81-8	Organic compounds	Organic oxygen compounds	Organooxygen compounds	Carbohydrates and carbohydrate conjugates
neg_1451	Imipramine	133079.904860369	148731.56083118	162964.937087432	138975.902619567	153569.22650696	146623.424860691	140374.630628747	141437.504653727	163335.425392267	170010.489960337	137888.501381633	143359.460832224	0.0201957902647466	0.774740744431727	0.171661523518102	unchanged	-25.3689	C19H24N2	325.185043437221	10.3732666666667	C07049	--	--	--	--	--	HMDB0001848	50-49-7	Organic compounds	Organoheterocyclic compounds	Benzazepines	Dibenzazepines
neg_1452	Proglumide	1558.21738804317	3751.09472277698	4255.18347095523	3153.18413354624	3496.92222415508	3512.49412196758	3491.21280875018	3813.91563472358	4413.43913566728	4174.52092508826	4495.70335396607	4060.32523133964	0.309603768346447	0.0966375312659864	0.915024476880771	unchanged	-15.6727	C18H26N2O4	355.158687503777	10.3732666666667	--	--	--	--	--	--	HMDB0256796	--	Organic compounds	Organic acids and derivatives	Carboxylic acids and derivatives	Amino acids, peptides, and analogues
neg_1454	(+)-Pinoresinol	100.463082167553	186.388655195827	221.943597028633	145.332028953114	130.255498452377	141.415956307698	165.410578671403	165.192410264744	163.803861751542	140.72889270091	142.294303981086	143.254020823056	-0.00799254	0.964506619583988	0.0240286432281957	unchanged	-26.8094	C20H22O6	393.101438158839	10.3661166666667	C05366	Biosynthesis of various plant secondary metabolites(ko00999);;Biosynthesis of phenylpropanoids(ko01061);;Metabolic pathways(ko01100);;Biosynthesis of secondary metabolites(ko01110)	--	--	--	--	--	--	--	--	--	--
neg_1455	Cannabidiolic acid	2551.46197924987	5691.16110045583	7998.08504868195	4932.99790426433	5429.31026333648	5185.22014995799	4456.10583306261	4892.07039391779	6147.23150264669	6066.31190635747	4999.30621407396	5176.04579926485	-0.00232396	0.991413161569116	0.000656414605247176	unchanged	-32.1865	C22H30O4	393.172281073805	10.3732666666667	C10784	Biosynthesis of various plant secondary metabolites(ko00999);;Metabolic pathways(ko01100);;Biosynthesis of secondary metabolites(ko01110)	LMPK13120003	Polyketides [PK]	Aromatic polyketides [PK13]	Other aromatic polyketides [PK1312]	HMDB0249587	--	Organic compounds	Benzenoids	Benzene and substituted derivatives	Benzoic acids and derivatives
neg_1456	Arachidonoyl Serinol	771.662963861429	734.683097633662	649.610926385435	675.106927157192	686.789934511262	640.122429580052	798.107016107639	772.365389036765	724.358878948273	627.354567056663	706.035496279819	681.797027807712	0.05181249230388	0.456724760051583	0.409623313626634	unchanged	-33.8417	C23H39NO3	412.249627188268	10.3732666666667	--	--	LMFA08020072	Fatty Acyls [FA]	Fatty amides [FA08]	N-acyl amines [FA0802]	HMDB0013650	183718-70-9	Organic compounds	Lipids and lipid-like molecules	Fatty Acyls	Fatty amides
neg_1458	3-alpha,12-alpha-dihydroxy-7-oxo-5-beta-cholanate	99.5405434877684	320.215084446542	318.707573800159	213.665261118879	227.36199190182	227.392416574317	298.29870960106	278.635553782777	304.943713106262	277.363013585669	315.779495957297	287.055923962127	0.324774262684678	0.136789134331184	0.847887789968784	unchanged	-24.0525	C24H37O5-	440.223752984449	10.3732666666667	--	--	--	--	--	--	--	--	--	--	--	--
neg_1462	LysoPE 18:2(2n isomer)	202.089	781.660954365125	974.982955756316	705.491827812553	789.236976224064	736.173438398374	798.17335317339	772.633395003541	962.316522350903	932.897022384399	961.763436910014	836.515934922688	0.329417167114646	0.160182226230278	0.793465343289898	unchanged	-22.6435	C23H44NO7P	512.244133278063	10.3732666666667	--	--	--	--	--	--	--	--	--	--	--	--
neg_1469	(S)-N-Methylcanadine	42.9416079769036	226.664	233.659610772952	154.716278844661	175.886316019702	172.542383825148	207.441666459029	197.069739454342	232.438329748246	207.160626206334	226.479603868846	200.803083437883	0.33719113643468	0.17958574581762	0.769424245410793	unchanged	-30.5239	C21H24NO4+	353.152446149805	10.3804166666667	C02915	Isoquinoline alkaloid biosynthesis(ko00950);;Metabolic pathways(ko01100);;Biosynthesis of secondary metabolites(ko01110)	--	--	--	--	--	--	--	--	--	--
neg_1470	4,4'-Diapolycopenedial	200.547411012635	287.754562953617	344.984262811562	256.812547483619	285.271665356698	256.429746664391	293.073161415782	295.856802571189	286.806789382947	286.623697127379	320.466016281189	284.650028520662	0.115226610403748	0.306982369463835	0.587770508454403	unchanged	34.9569565371148	C30H36O2	473.284704332914	10.3804166666667	C19798	Carotenoid biosynthesis(ko00906);;Biosynthesis of secondary metabolites(ko01110)	LMPR0106010053	Prenol Lipids [PR]	Isoprenoids [PR01]	C30 isoprenoids (triterpenes) [PR0106]	--	--	--	--	--	--
neg_1475	Gibberellin A19	22.065097805301	332.650134430039	647.727041052094	427.393576456791	520.416525175555	465.208481597664	350.742656658437	419.494040932154	499.219790466126	525.008399337059	457.643804845323	470.119969904792	0.172489782106393	0.594387390514254	0.314888893131723	unchanged	-9.15159	C20H26O6	383.144291913678	10.4226	C02034	Diterpenoid biosynthesis(ko00904);;Metabolic pathways(ko01100);;Biosynthesis of secondary metabolites(ko01110)	LMPR0104170039	Prenol Lipids [PR]	Isoprenoids [PR01]	C20 isoprenoids (diterpenes) [PR0104]	HMDB0036896	6980-44-5	Organic compounds	Lipids and lipid-like molecules	Prenol lipids	Diterpenoids
neg_1478	Prostaglandin F2alpha	803.331624293118	794.593207505365	540.733994968936	974.050510426794	1069.21101744197	933.435892608852	632.066480666844	606.367887054005	618.044131849296	974.924165323471	889.976654275467	706.595181912073	-0.208188	0.275071135259067	0.591588135782011	unchanged	0.0295767600670906	C20H34O5	707.47399289894	10.4298	C00639	Arachidonic acid metabolism(ko00590);;Metabolic pathways(ko01100);;Phospholipase D signaling pathway(ko04072);;Neuroactive ligand-receptor interaction(ko04080);;Serotonergic synapse(ko04726);;Ovarian steroidogenesis(ko04913);;Oxytocin signaling pathway(ko04921);;Bile secretion(ko04976)	LMFA03010002	Fatty Acyls [FA]	Eicosanoids [FA03]	Prostaglandins [FA0301]	HMDB0001139	551-11-1	Organic compounds	Lipids and lipid-like molecules	Fatty Acyls	Eicosanoids
neg_1480	(3Z)-Phycocyanobilin	1.34704059900903e-09	1.34704059900903e-09	1.34704059900903e-09	1.34704059900903e-09	1.34704059900903e-09	5046.50514672052	1.34704059900903e-09	1.34704059900903e-09	1.34704059900903e-09	42.3331019075842	1.34704059900903e-09	1.34704059900903e-09	-6.89735	0.366927953921659	0.515984203013184	unchanged	2.75925800880814	C33H38N4O6	621.250153950618	10.4798	C05786	Porphyrin metabolism(ko00860);;Biosynthesis of secondary metabolites(ko01110)	--	--	--	--	--	--	--	--	--	--
neg_1481	Zeatin	431.773869988049	1128.8509023721	1535.47045964787	922.935978954228	989.603863130969	892.425014057816	897.512879561203	934.064092172992	1076.58659345512	1032.12888272685	801.024040552394	779.095850664585	-0.0961981	0.69495385801551	0.21759403119778	unchanged	-41.2749	C10H13N5O	437.198656050324	10.4941	C00371	Zeatin biosynthesis(ko00908);;Biosynthesis of plant secondary metabolites(ko01060);;Biosynthesis of plant hormones(ko01070);;Metabolic pathways(ko01100);;Biosynthesis of secondary metabolites(ko01110);;Plant hormone signal transduction(ko04075)	--	--	--	--	HMDB0012204	1637-39-4	Organic compounds	Organoheterocyclic compounds	Imidazopyrimidines	Purines and purine derivatives
neg_1483	all-trans-4-Hydroxyretinoic acid	80.5427439709691	126.85088992577	167.118860889266	105.882967792017	140.583715025783	118.369257321695	128.191038000829	156.088981099741	226.569938798932	169.926500504788	125.468567385859	118.098697885726	0.322174999855078	0.167445091780455	0.752082045345625	unchanged	25.3118019491478	C20H28O3	691.437547891468	10.5227	C16677	Retinol metabolism(ko00830);;Metabolic pathways(ko01100)	LMPR01090025	Prenol Lipids [PR]	Isoprenoids [PR01]	Retinoids [PR0109]	HMDB0006254	66592-72-1	Organic compounds	Lipids and lipid-like molecules	Prenol lipids	Retinoids
neg_1484	(9Z,11E)-(13S)-13-Hydroperoxyoctadeca-9,11-dienoic acid	2653.09218701242	3382.40122184988	3406.00547108325	2576.92063652805	2596.38845514321	2328.74667848807	3304.2540909084	2967.91256274557	3159.67464054372	2821.3641819111	2500.07572521548	2316.70937427535	0.0107256871729187	0.932471639468013	0.048498298222238	unchanged	-11.5906	C18H32O4	669.451083992452	10.5298	C04717	Linoleic acid metabolism(ko00591);;Metabolic pathways(ko01100)	--	--	--	--	HMDB0003871	33964-75-9	Organic compounds	Lipids and lipid-like molecules	Fatty Acyls	Lineolic acids and derivatives
neg_1489	delta-Tocopherol	8478.24188493335	5992.7856200574	5859.28858553055	8146.60118810483	8756.96565456287	8159.16636149098	6873.73941912281	6909.80202861628	7244.90353308544	7709.57293799462	8053.54	7587.3711459144	-0.0325966	0.772725735101227	0.164766242735662	unchanged	6.98179218774389	C27H46O2	423.327257656896	10.6943	C14151	Ubiquinone and other terpenoid-quinone biosynthesis(ko00130);;Metabolic pathways(ko01100);;Biosynthesis of secondary metabolites(ko01110);;Biosynthesis of cofactors(ko01240)	LMPR02020066	Prenol Lipids [PR]	Quinones and hydroquinones [PR02]	Vitamin E [PR0202]	HMDB0002902	119-13-1	Organic compounds	Lipids and lipid-like molecules	Prenol lipids	Quinone and hydroquinone lipids
neg_1493	PA(14:0/0:0)	53.0245035276404	155.31479192338	214.340316089737	162.98561886169	168.874078141646	207.395001930819	91.7685439919071	146.617581173456	150.685858619508	184.115483916478	186.477992016284	172.946332698262	-0.0446617	0.864140298109703	0.089479844019994	unchanged	-23.4645	C17H35O7P	381.195795230962	10.7865333333333	--	--	LMGP10050007	Glycerophospholipids [GP]	Glycerophosphates [GP10]	Monoacylglycerophosphates [GP1005]	HMDB0062321	--	Organic compounds	Lipids and lipid-like molecules	Glycerophospholipids	Glycerophosphates
neg_1494	trans-Isohumulone	4061.0068557776	6323.93572451886	8557.25604286026	6986.17750996616	7364.83827313474	8423.70486300764	4002.6891068893	6553.01158268389	6886.1547124197	7510.7257779252	8189.16422747174	7516.18755991888	-0.0370957	0.849129238665509	0.101726160911195	unchanged	16.4947206064078	C21H30O5	383.189966421501	10.7865333333333	--	--	--	--	--	--	--	--	--	--	--	--
neg_1499	N-Heptanoylhomoserine lactone	1149.67509712627	1474.08673248601	1345.8	1232.60076010235	1285.64054351195	1234.92196231467	935.286263291412	978.059886077221	1053.56276518534	1210.83143141876	964.172668089611	931.60253607508	-0.346578	0.00146251969858292	1.40267280912062	down	-17.2913	C11H19NO3	485.279467150812	10.7865333333333	C11844	Quorum sensing(ko02024)	LMFA08030006	Fatty Acyls [FA]	Fatty amides [FA08]	Fatty acyl homoserine lactones [FA0803]	--	--	--	--	--	--
neg_1501	Thiobenzamide S-oxide	202.059213526635	246.689632967725	252.785684033747	192.391946234246	195.815605372851	173.756509016596	199.290375822652	197.749298715781	208.010730457705	159.309268686671	191.69372098941	152.985359073874	-0.188114	0.141956886165258	0.792453157328332	unchanged	22.1686441019682	C7H7NOS	174.002895021953	10.9224	C16283	Aminobenzoate degradation(ko00627);;Microbial metabolism in diverse environments(ko01120)	--	--	--	--	HMDB0259003	--	Organic compounds	Benzenoids	Benzene and substituted derivatives	--
neg_1504	3alpha,7alpha,12alpha-Trihydroxy-5beta-cholestan-26-al	1455.1763470488	1983.83348117091	2408.18407459733	69.3325642123644	88.5468666560058	98.2640154867549	6681.8615303077	753.35497872604	20.740312901058	77.3485670732043	233.459635340824	37.9848533507562	0.354754063694612	0.815276674948126	0.133058108527327	unchanged	-20.2686	C27H46O4	913.659815842977	10.9438	C01301	Primary bile acid biosynthesis(ko00120);;Metabolic pathways(ko01100)	LMST04030164	Sterol Lipids [ST]	Bile acids and derivatives [ST04]	C27 bile acids, alcohols, and derivatives [ST0403]	--	--	--	--	--	--
neg_1509	3-Amino-1-propionic sulfonic acid	37.1370282595652	44.1347203137227	43.8282647207725	32.3158636511323	25.3724719650889	31.1694779050402	34.3044006701186	34.0561387681103	33.4379032314377	20.4428459163862	26.1035701222253	22.6604465784559	-0.323285	0.102092952935996	0.870349221294374	unchanged	20.2425289280129	C3H9NO3S	174.002529777266	11.1433333333333	--	--	--	--	--	--	--	--	--	--	--	--
neg_1511	Dimethyl sulfoxide	55.7602073696153	60.1776262466387	70.834586768705	62.1258676548775	70.3862104183439	62.2364863295921	69.820116185398	67.0164090514664	78.4522249975092	48.5741307353454	50.9948486065056	46.2543308757987	-0.0793158	0.585665857492918	0.306005305393892	unchanged	36.4098417706266	C2H6OS	112.986177587039	11.1933833333333	C11143	Sulfur metabolism(ko00920);;Metabolic pathways(ko01100)	--	--	--	--	HMDB0002151	67-68-5	Organic compounds	Organosulfur compounds	Sulfoxides	--
neg_1512	6-Phosphonoglucono-D-lactone	73.7143980596043	89.515003940951	86.5999735366633	80.7352313548417	74.3732782830383	73.4441361477838	86.2871856189366	79.1663762236475	78.7892177554249	69.4395298143703	73.2653757689679	60.6906944026326	-0.0958294	0.296421294304116	0.576146717463281	unchanged	15.9962363200989	C6H11O9P	292.987597112825	11.1862	--	--	--	--	--	--	HMDB0001127	2641-81-8	Organic compounds	Organic oxygen compounds	Organooxygen compounds	Carbohydrates and carbohydrate conjugates
neg_1514	18-Hydroxycorticosterone	80.5247619942451	83.2857489660375	72.2557245323354	65.3924875669493	62.7199801539935	66.5510087187321	76.6241620090194	64.7565053604461	58.9437450695484	60.4401124868475	57.5673976586491	57.1956387433215	-0.197864	0.0735876180723762	0.93472763772716	unchanged	17.7497951109678	C21H30O5	383.190421021189	11.1862	C01124	Steroid hormone biosynthesis(ko00140);;Metabolic pathways(ko01100);;Aldosterone synthesis and secretion(ko04925)	LMST02030091	Sterol Lipids [ST]	Steroids [ST02]	C21 steroids (gluco/mineralocorticoids, progestogins) and derivatives [ST0203]	HMDB0000319	561-65-9	Organic compounds	Lipids and lipid-like molecules	Steroids and steroid derivatives	Hydroxysteroids
neg_1516	PI(10:0/18:0)	6.00322936244196	4.34493052877623	1.34704059900903e-09	353.808861316092	391.740227736389	448.218179631039	1.34704059900903e-09	1.34704059900903e-09	15.323400815903	289.846770111891	308.924300922557	300.47193189927	-0.396814	0.673275002563678	0.231342083210293	unchanged	15.5213393772219	C37H71O13P	753.467662809074	11.2077	--	--	LMGP06010965	Glycerophospholipids [GP]	Glycerophosphoinositols [GP06]	Diacylglycerophosphoinositols [GP0601]	--	--	--	--	--	--
neg_1517	(2'S)-Deoxymyxol 2'-(2,4-di-O-methyl-alpha-L-fucoside)	339.694406030167	524.257351322659	493.696202684193	346.510111687023	378.695721524858	373.678863888687	470.08527149278	419.06589714787	344.628684072726	405.208340358621	443.833779006617	307.635736791546	-0.0393365	0.793448556388251	0.142815294901342	unchanged	-22.7629	C48H70O6	777.46973944871	11.222	C15935	Carotenoid biosynthesis(ko00906)	LMPR01070543	Prenol Lipids [PR]	Isoprenoids [PR01]	C40 isoprenoids (tetraterpenes) [PR0107]	--	--	--	--	--	--
neg_1527	Pyrophosphate	8.34897698099616	40.3892416352478	44.3033646647291	24.1552040540242	21.6657736448839	22.7391715686992	27.3527351985955	30.9085490868584	32.7502857121793	23.7131988648727	23.6118172490666	23.5531032324129	0.00256843874262107	0.993522000656633	0.00787412180351415	unchanged	-3.78822	H4O7P2	212.911952937511	11.2362833333333	C00013	Oxidative phosphorylation(ko00190);;Parkinson disease(ko05012);;Pathways of neurodegeneration - multiple diseases(ko05022)	--	--	--	--	HMDB0000250	14000-31-8	Inorganic compounds	Homogeneous non-metal compounds	Non-metal oxoanionic compounds	Non-metal pyrophosphates
neg_1653	Saikosaponin B3	161.701496780932	205.279901599689	230.570084441617	119.119035723637	126.753747573496	61.1712783597804	176.795380863892	182.989621953264	180.512418156267	64.0224226707748	77.6990766011642	54.6235089635482	-0.296308	0.455914927481631	0.417465215606362	unchanged	14.7241456434494	C43H72O14	847.473571536469	11.2648833333333	--	--	--	--	--	--	HMDB0257450	--	Organic compounds	Lipids and lipid-like molecules	Prenol lipids	Terpene glycosides
neg_1654	PI(18:1(9Z)/18:1(9Z))	43.3551530870081	27.7474268240731	69.2982286087168	102.020967830767	86.4714071758814	67.7240259263614	62.3922055746492	90.6976587139121	76.301183452029	66.2276995770528	84.0825220162161	62.6086985157415	0.157310476715376	0.550584592565815	0.339453216378304	unchanged	15.4480688424789	C45H83O13P	861.563177756005	11.2648833333333	--	--	--	--	--	--	HMDB0009837	--	Organic compounds	Lipids and lipid-like molecules	Glycerophospholipids	Glycerophosphoinositols
neg_1655	Avermectin A1a	52.5050720216246	49.1481463686432	50.6932959243898	68.5512643305125	41.2544723450191	54.0355500894366	47.9832458661078	51.3195383999389	38.7039857996627	49.9024067983183	36.8940479817214	48.2468373364485	-0.211616	0.139441026211653	0.803079303870862	unchanged	17.9343012013946	C49H74O14	921.493157245945	11.2648833333333	C11984	Biosynthesis of 12-, 14- and 16-membered macrolides(ko00522);;Type I polyketide structures(ko01052);;Metabolic pathways(ko01100);;Biosynthesis of secondary metabolites(ko01110)	LMPK04000025	Polyketides [PK]	Macrolides and lactone polyketides [PK04]	--	HMDB0242563	--	Organic compounds	Phenylpropanoids and polyketides	Macrolides and analogues	--
neg_1656	LysoPE 15:0(2n isomer)	194.557965989687	305.829	471.718	395.508841912694	407.12859082643	316.18231791781	371.45136447385	442.057202273934	434.368395597544	319.635394598075	290.256878756381	249.370659624481	0.0111454371390636	0.958834945215037	0.0354759473646836	unchanged	-39.4685	C20H42NO7P	923.503306881709	11.2648833333333	--	--	--	--	--	--	--	--	--	--	--	--
neg_1660	Acetylphosphate	1034.12731325068	961.931283053637	987.380474561477	1019.80896512914	1050.82770418326	992.179307819075	1039.41816720145	999.466302371901	1023.72678940781	913.662884038417	982.934490416476	919.604694080729	-0.0405169	0.30210553804571	0.57355185225071	unchanged	0.907162762370018	C2H5O5P	174.956988179561	11.2720333333333	--	--	--	--	--	--	HMDB0001494	590-54-5	Organic compounds	Organic acids and derivatives	Organic phosphoric acids and derivatives	Phosphate esters
neg_1732	phosphonate	50.513724525573	42.3943766303134	45.7837845829658	53.2297439263614	53.8664277366913	47.6952309891286	54.1322931333178	53.9533753671091	44.0164985244313	45.9184484775126	41.3362677630251	47.9687733962355	-0.0305915	0.72285491943707	0.194809972039881	unchanged	-15.4478	HO3P	114.93449651708	11.3363833333333	C06701	--	--	--	--	--	--	--	--	--	--	--
neg_1762	11a-Hydroxytetracycline	336.445642063534	331.817703376223	347.98922775413	321.870008629717	320.02262982223	310.679615416071	1.34704059900903e-09	1.34704059900903e-09	1.34704059900903e-09	1.34704059900903e-09	1.34704059900903e-09	1.34704059900903e-09	-37.8257	2.3617207250833e-08	1.73937087892627	down	-6.6572	C22H24N2O9	495.11451835909	2.04615	C21391	Tetracycline biosynthesis(ko00253)	--	--	--	--	--	--	--	--	--	--
neg_1765	IDP	137.115812216057	119.645583908718	113.710994513992	31.3184191049826	140.375250398311	139.890922177381	82.9899082126058	32.705566624958	81.5390211855407	113.742319042907	182.471712984797	70.8679512635317	-0.273388	0.481478190718549	0.388524130376411	unchanged	-32.7426	C10H14N4O11P2	448.974084096374	2.1534	C00104	Purine metabolism(ko00230);;Metabolic pathways(ko01100);;Nucleotide metabolism(ko01232)	--	--	--	--	HMDB0003335	1986-04-04	Organic compounds	Nucleosides, nucleotides, and analogues	Purine nucleotides	Purine ribonucleotides
neg_1767	Sulfamoxole	62.867942004862	69.8262492155274	63.4190239153718	27.9703909967548	65.0416458029063	69.9537805840301	1.34704059900903e-09	1.34704059900903e-09	1.34704059900903e-09	1.34704059900903e-09	3.48376234022367	1.34704059900903e-09	-6.68751	0.000248851415815022	1.64057150781395	down	30.5464444005219	C11H13N3O3S	266.068643828542	2.17485	--	--	--	--	--	--	HMDB0015688	729-99-7	Organic compounds	Benzenoids	Benzene and substituted derivatives	Benzenesulfonamides
neg_1769	Chlorogenate	922.706864426205	801.813155008921	1102.3514988747	930.674569137689	1065.73029022962	656.164066900431	2668.83100135652	1862.77251430576	2410.50320027302	1606.38549287123	1484.94368933102	1737.99929709751	1.10318974802939	0.00193478570098351	1.4822038648893	up	3.67481600797127	C16H18O9	353.089106955576	2.182	C00852	Phenylpropanoid biosynthesis(ko00940);;Flavonoid biosynthesis(ko00941);;Stilbenoid, diarylheptanoid and gingerol biosynthesis(ko00945);;Biosynthesis of secondary metabolites(ko01110)	--	--	--	--	HMDB0003164	202650-88-2	Organic compounds	Organic oxygen compounds	Organooxygen compounds	Alcohols and polyols
neg_1770	Gluconasturtiin	197.473924609671	121.853875885846	137.229397621339	250.821926729386	109.555243806308	116.216819822928	216.981474844847	339.422046418115	216.425341090174	201.81876073851	108.32179046975	285.555483549271	0.552438931878273	0.0995898333665089	0.868084202957748	unchanged	13.4125223301141	C15H21NO9S2	444.046115453441	2.182	C08417	Glucosinolate biosynthesis(ko00966);;Biosynthesis of secondary metabolites(ko01110);;2-Oxocarboxylic acid metabolism(ko01210)	--	--	--	--	HMDB0038423	499-30-9	Organic compounds	Organic oxygen compounds	Organooxygen compounds	Carbohydrates and carbohydrate conjugates
neg_1771	(S)-farnesyl thiopyrophosphate	186.593548512731	131.229259629859	178.984771916301	319.204886775665	154.650783280612	146.063074465758	200.164227974206	291.819462863335	218.182040991617	220.769648636563	133.165246386407	279.82972767592	0.267182707605393	0.324544418689666	0.535886325659317	unchanged	34.9884112942121	C15H25O6P2S-3	430.067932465362	2.18915	--	--	--	--	--	--	--	--	--	--	--	--
neg_1773	Pantoprazole	596.063558539202	442.140855981936	605.80345367756	1010.25178750509	510.936401075855	483.524621389597	692.346310770117	1016.95777578222	704.735023422271	671.909826543407	390.434210175893	943.952139526463	0.27676509142705	0.325076815939578	0.536171241086157	unchanged	-0.500962	C16H15F2N3O4S	428.073144377502	2.20345	C11806	--	--	--	--	--	HMDB0005017	102625-70-7	Organic compounds	Organoheterocyclic compounds	Benzimidazoles	Sulfinylbenzimidazoles
neg_1788	N-Acetylneuraminate	119.383532838379	52.7441555710314	69.5888460251948	311.762629642633	69.9545	59.8028168171561	154.774192626678	389.726690436973	168.18917839252	160.032475111635	46.7870060623572	290.837640716754	0.82496410076907	0.199536558501833	0.690635431325651	unchanged	-6.12247	C11H19NO9	344.073489999594	2.27495	C00270	Amino sugar and nucleotide sugar metabolism(ko00520);;O-Antigen nucleotide sugar biosynthesis(ko00541);;Metabolic pathways(ko01100);;Biosynthesis of nucleotide sugars(ko01250)	--	--	--	--	HMDB0000230	19342-33-7	Organic compounds	Organic oxygen compounds	Organooxygen compounds	Carbohydrates and carbohydrate conjugates
neg_1796	5'-Methylthioadenosine	522.806069293725	285.679950054529	401.920089154616	1184.43019656144	372.38499440543	352.836168244221	721.278271663102	1576.60768289877	720.622255881179	722.246968963495	326.407231359297	1169.05246783061	0.74695170034374	0.149102086783111	0.771287	unchanged	-40.6712	C11H15N5O3S	342.075680258191	2.28925	C00170	Cysteine and methionine metabolism(ko00270);;Zeatin biosynthesis(ko00908);;Biosynthesis of plant secondary metabolites(ko01060);;Metabolic pathways(ko01100)	--	--	--	--	HMDB0001173	2457-80-9	Organic compounds	Nucleosides, nucleotides, and analogues	5'-deoxyribonucleosides	5'-deoxy-5'-thionucleosides
neg_1800	Protodeoxyviolaceinic acid	19955.2808760526	12114.0041741988	16605.1111525657	39417.1990660953	13754.4962749146	13139.5105146949	25810.6583694614	54596.9028031234	24880.4409099407	24664.0958651314	11688.4994342626	38308.6057995892	0.646136488819032	0.174176170404413	0.732852310013122	unchanged	-21.9855	C21H15N3O2	362.083594925839	2.28925	C21131	Staurosporine biosynthesis(ko00404);;Metabolic pathways(ko01100);;Biosynthesis of secondary metabolites(ko01110)	--	--	--	--	--	--	--	--	--	--
neg_1806	3-Hydroxy-7,8-dimethoxy-6-isopropoxy-2-naphthoyl-CoA	276.774392657872	311.002757528793	169.611842135248	246.09032679126	150.424937168607	186.403536155172	212.147308920677	289.797282563152	309.746510029324	206.359162238657	177.01875829975	249.14882228375	0.107724029584371	0.618252902406292	0.27024657122396	unchanged	-24.2351	C37H52N7O21P3S	1076.16407713927	2.2964	C21324	Biosynthesis of enediyne antibiotics(ko01059);;Metabolic pathways(ko01100);;Biosynthesis of secondary metabolites(ko01110)	--	--	--	--	--	--	--	--	--	--
neg_1808	Dopaquinone	1081.19016549292	945.381298052494	782.650989627264	1447.6909558289	829.66786312618	846.892846628819	1041.26695704298	1740.1902642206	991.122351440536	1026.0263816829	695.097703356364	1346.82884760265	0.205231569894411	0.418995137703099	0.446748129791591	unchanged	-35.7187	C9H9NO4	240.044393592136	2.30355	C00822	Tyrosine metabolism(ko00350);;Metabolic pathways(ko01100)	--	--	--	--	HMDB0001229	4430-97-1	Organic compounds	Organic acids and derivatives	Carboxylic acids and derivatives	Amino acids, peptides, and analogues
neg_1809	Dihydrolipoamide	350.644797924005	343.502603671912	214.457575854445	442.941943189702	201.448881996606	253.020387858611	295.65145049069	516.847126709201	276.258374402627	339.252520468472	206.837378653648	455.186476442301	0.210715121070049	0.45723780188589	0.408697984153682	unchanged	-12.9041	C8H17NOS2	242.041885353402	2.30355	C00579	--	LMFA08010019	Fatty Acyls [FA]	Fatty amides [FA08]	Primary amides [FA0801]	HMDB0000985	3884-47-7	Organic compounds	Lipids and lipid-like molecules	Fatty Acyls	Fatty amides
neg_1811	Sepiapterin	9642.36920803258	7178.39726818207	7308.12171953287	14615.093137321	6520.83505308215	7276.89591054247	10485.5219260498	19414.9431768374	10294.6581560588	11384.2087539697	7350.51617061285	15120.0605009397	0.495034738804954	0.128856241201443	0.809172747180335	unchanged	-15.3941	C9H11N5O3	272.051940799151	2.2964	C00835	Folate biosynthesis(ko00790);;Metabolic pathways(ko01100)	--	--	--	--	HMDB0000238	17094-01-8	Organic compounds	Organoheterocyclic compounds	Pteridines and derivatives	Pterins and derivatives
neg_1812	Uridine-5'-Diphosphate-D-Xylose	1542.62141681137	1200.47473544213	1650.0607844914	1896.21913709043	1589.14608882711	1513.86349886761	2111.11705557232	1374.5089235422	2061.8361573561	1703.23484067273	1453.15343682991	1660.50985779306	0.142067517102963	0.321555412516807	0.541893434247697	unchanged	18.3169005745286	C14H22N2O18P2	613.042892624744	2.30355	--	--	--	--	--	--	--	--	--	--	--	--
neg_1815	6-Oxo-1,4,5,6-tetrahydronicotinate	240.18740200613	232.695363574563	219.163635403164	151.033111282442	190.334504338521	233.373239255059	1.34704059900903e-09	1.34704059900903e-09	1.34704059900903e-09	1.34704059900903e-09	1.34704059900903e-09	1.34704059900903e-09	-37.1896	2.35430352145394e-05	1.70357265984932	down	-36.0642	C6H7NO3	281.067736574907	2.3107	C04226	Nicotinate and nicotinamide metabolism(ko00760);;Microbial metabolism in diverse environments(ko01120)	--	--	--	--	--	--	--	--	--	--
neg_1816	Cyanidin-3-O-(6''-O-malonyl)glucoside	405.475235659077	303.064525511104	396.084869532472	472.899576823588	419.166739335503	453.834304735608	519.875883006668	332.655849122752	525.047787882256	446.395315943322	374.095976286495	435.398902863806	0.103873855428694	0.460632251454572	0.408075400615907	unchanged	-16.0167	C24H24O14	581.106221475279	2.3107	--	--	--	--	--	--	--	--	--	--	--	--
neg_1818	2,5-Diamino-6-(5-phospho-D-ribosylamino)pyrimidin-4(3H)-one	62.3020233358668	78.8832068006343	93.065370325455	96.5608961607146	87.1784	78.4343864385473	67.5940491203598	90.6162565478794	87.9380543095547	76.9408583812175	60.7975890902724	62.8024411755062	-0.152302	0.281006312098792	0.586120179156415	unchanged	-25.6345	C9H16N5O8P	398.062801123615	2.31785	C01304	Riboflavin metabolism(ko00740);;Folate biosynthesis(ko00790);;Metabolic pathways(ko01100);;Biosynthesis of secondary metabolites(ko01110);;Biosynthesis of cofactors(ko01240)	--	--	--	--	HMDB0304044	--	Organic compounds	Organic oxygen compounds	Organooxygen compounds	Carbohydrates and carbohydrate conjugates
neg_1819	dTDP-5-dimethyl-L-lyxose	222.458579440686	189.086535996264	217.444869545703	217.844262408697	216.524194397603	225.910712832849	249.260441934944	152.43782381515	254.092558130579	249.848165379836	234.683484988943	249.664952500695	0.108518353226137	0.359568575395676	0.516149397538219	unchanged	19.7195336095144	C17H28N2O15P2	597.076977041615	2.31785	C12481	Novobiocin biosynthesis(ko00401);;Polyketide sugar unit biosynthesis(ko00523);;Metabolic pathways(ko01100);;Biosynthesis of secondary metabolites(ko01110);;Biosynthesis of nucleotide sugars(ko01250)	--	--	--	--	--	--	--	--	--	--
neg_1821	2-deoxy-D-ribose	25.5543566011201	22.7221539959229	45.2419731115506	18.0358779073656	38.5676736275019	34.0700939103185	44.2994125709563	10.6722278015266	37.9243050774713	34.0145088348472	56.1023807994887	17.4380512183295	0.122037382535906	0.745863733663061	0.185229315462251	unchanged	4.67195762030941	C5H10O4	179.056737981809	2.33215	C01801	Pentose phosphate pathway(ko00030);;Metabolic pathways(ko01100)	--	--	--	--	HMDB0245099	--	Organic compounds	Organic oxygen compounds	Organooxygen compounds	Carbonyl compounds
neg_1823	3-Oxo-beta-ionone	69.8360918792516	75.2155007241588	100.492481018802	57.1751766609662	111.546323371641	100.650201104156	93.8380092770592	36.7529038853727	109.534312484797	143.396909337241	117.30138667134	55.8779754483674	0.112567494307457	0.716329109868603	0.21408054655559	unchanged	-2.62894	C13H18O2	227.104805730385	2.33215	--	--	--	--	--	--	--	--	--	--	--	--
neg_1826	2-Hydroxy-6-oxo-6-(2-carboxyphenyl)-hexa-2,4-dienoate	304.757603080029	246.827993807188	336.342966401834	377.032235245164	347.000307480486	379.487901787683	408.475890400589	263.648358510069	421.909	395.564477933992	338.759327371259	349.564375212064	0.129133154745119	0.347613440678267	0.517558394984422	unchanged	-15.0042	C13H10O6	583.101463427782	2.325	C16264	Polycyclic aromatic hydrocarbon degradation(ko00624);;Metabolic pathways(ko01100);;Microbial metabolism in diverse environments(ko01120)	--	--	--	--	--	--	--	--	--	--
neg_1827	Phosphoribulosylformimino-AICAR-P	412.512105365245	288.312410300381	451.534782990046	491.179946604128	499.755481294066	373.110282964976	540.880925133982	356.893639142484	477.074421231234	481.091173460283	463.346990170887	481.09021513338	0.154257111033929	0.275769658541365	0.59740744423094	unchanged	-27.9078	C15H25N5O15P2	612.035534584132	2.325	--	--	--	--	--	--	HMDB0012278	36244-86-7	Organic compounds	Nucleosides, nucleotides, and analogues	Imidazole ribonucleosides and ribonucleotides	1-ribosyl-imidazolecarboxamides
neg_1828	Quercetin 3-O-rhamnoside 7-O-glucoside	794.486717040469	681.062403960245	502.747815382379	856.36727457211	394.016877637031	538.369780558212	491.316400158792	685.514641182153	578.861950784311	681.748743729236	399.59213666363	840.955116019448	-0.0345184	0.881958854633269	0.095175412001713	unchanged	28.838025147494	C27H30O16	631.145648313717	2.325	C19796	Flavone and flavonol biosynthesis(ko00944)	--	--	--	--	--	--	--	--	--	--
neg_1831	1-O-Galloyl-D-glucose	10395.9075893839	7490.75442942733	6756.68015787641	14124.4282585955	5213.64465815183	6188.97003013907	11443.3866834143	18044.2352454585	11725.1386254729	11133.7	5124.52647297159	15667.8130640685	0.543800710142427	0.123817448983368	0.815709707662238	unchanged	18.029886208104	C13H16O10	663.153391510808	2.325	--	--	--	--	--	--	--	--	--	--	--	--
neg_1833	Isorhamnetin-3-O-sophoroside	298.940345045811	157.332955034752	212.513931462885	2276.77634198978	188.213194862459	91.3133862476894	107.189159061203	344.142109837333	56.7253143499931	1.34704059900903e-09	1.34704059900903e-09	96.5954314664852	-2.41516	0.268523759686531	0.645692848104262	unchanged	-1.10128	C34H42O21	807.195660330034	2.33215	--	--	--	--	--	--	--	--	--	--	--	--
neg_1834	Guanidinoacetate	48.4100644588337	40.160472336616	36.2667209716616	36.5582771092418	50.5372379376212	56.5987832693049	43.9583606126637	30.7962118680458	53.6723900691471	46.8564473310473	61.7027773819773	38.5962717148669	0.0373924280668329	0.838532562237499	0.115953122268183	unchanged	40.5582273229231	C3H7N3O2	116.051297541713	2.3393	C00581	Glycine, serine and threonine metabolism(ko00260);;Arginine and proline metabolism(ko00330);;Metabolic pathways(ko01100)	--	--	--	--	HMDB0000128	352-97-6	Organic compounds	Organic acids and derivatives	Carboxylic acids and derivatives	Amino acids, peptides, and analogues
neg_1835	Thioisonicotinamide	146.205976142037	133.995199546172	136.701181528533	108.091927476744	139.52115657852	157.044569251361	146.393258508767	104.113906063479	145.944249577199	148.925074510084	182.572625863645	123.818259918124	0.0520935107600412	0.70156641786425	0.216959989941403	unchanged	-3.31322	C6H6N2S	137.017435462811	2.3393	--	--	--	--	--	--	--	--	--	--	--	--
neg_1842	thiabendazole	32113.625777591	30964.7038188729	28748.8731009773	26265.4970420359	27585.4882531552	30382.6040408174	32934.9023678464	27096.6367485116	32167.128303001	31365.9842389406	33708.6941408644	29121.0295862718	0.0822846629776968	0.235035094132547	0.641562388149415	unchanged	9.95020919495269	C10H7N3S	200.030792157825	2.3393	C07131	--	--	--	--	--	HMDB0014868	148-79-8	Organic compounds	Organoheterocyclic compounds	Benzimidazoles	--
neg_1844	Protoviolaceinic acid	233.019469143793	255.053518523418	395.49917440363	211.243139814809	341.798060239924	293.708831463499	383.252459948105	158.858287894791	348.793287926174	329.685352199759	507.141411302839	251.510181153939	0.193906577886543	0.480627857829987	0.397357854932612	unchanged	28.6430399287367	C21H15N3O3	378.096237928539	2.3393	C21134	Staurosporine biosynthesis(ko00404);;Metabolic pathways(ko01100);;Biosynthesis of secondary metabolites(ko01110)	--	--	--	--	--	--	--	--	--	--
neg_1846	Amoxicillin	76.9118325680656	37.759666448279	64.4751650243945	25.2841820993894	43.0872946946509	71.7162951449667	1.34704059900903e-09	1.34704059900903e-09	1.34704059900903e-09	1.34704059900903e-09	1.34704059900903e-09	1.34704059900903e-09	-35.2011	0.00150201670562989	1.55571579439322	down	-4.76538	C16H19N3O5S	410.101004729592	2.3393	C06827	--	--	--	--	--	HMDB0015193	26787-78-0	Organic compounds	Organoheterocyclic compounds	Lactams	Beta lactams
neg_1847	1'-Hydroxyversicolorone	914.232564510492	1199.3451653148	1128.87854363565	606.530003965759	1178.09350836003	1088.51398237938	888.919246980088	169.145293919761	740.483921557193	609.36859711282	1127.76504729265	332.197435050582	-0.66095	0.0585897723010101	0.98625646144177	unchanged	4.79023	C20H16O8	419.055758623988	2.3393	C20503	Aflatoxin biosynthesis(ko00254);;Metabolic pathways(ko01100);;Biosynthesis of secondary metabolites(ko01110)	--	--	--	--	--	--	--	--	--	--
neg_1848	(2E)-3-(methoxycarbonyl)pent-2-enedioic acid	298.537669916154	303.006742691231	443.673214204357	172.399638195278	472.375339164331	426.777679552777	336.051509418232	59.3316748150359	361.376926687747	284.752922855181	465.972479462849	148.122583660621	-0.354504	0.34121431838417	0.520984630608603	unchanged	-26.0525	C7H8O6	421.052581400161	2.3393	C11514	--	LMFA07010698	Fatty Acyls [FA]	Fatty esters [FA07]	Wax monoesters [FA0701]	--	--	--	--	--	--
neg_1850	Epithienamycin E	163.452122945073	180.896618020983	223.699132741046	66.8005153450576	254.505883976026	228.397393567683	188.720203870984	18.6110827281505	189.811227246778	134.840762129559	272.467413967013	79.3475884899042	-0.338811	0.416929159340027	0.446961941291404	unchanged	-19.2079	C13H16N2O8S2	437.025480177803	2.3393	C11755	Carbapenem biosynthesis(ko00332);;Biosynthesis of secondary metabolites(ko01110)	--	--	--	--	--	--	--	--	--	--
neg_1852	P1-uridyl-P2-phenyl diphosphate	678.300002248494	821.004169684034	825.949836405362	419.132483699314	825.700456790961	936.28589103876	737.321938959919	213.456362345802	847.829393301976	606.232944457691	1093.81052938728	395.788255743036	-0.210551	0.513242241455893	0.366817548642347	unchanged	4.68579328102927	C15H16N2O12P2-2	498.994754930257	2.3393	--	--	--	--	--	--	--	--	--	--	--	--
neg_1857	UDP-N-acetylmuraminate	1229.33149088312	1224.42995025903	944.165303030575	964.902806739747	1074.66364112333	1178.41233478226	1230.29032770551	998.499931357491	1179.63474066505	1122.54250721595	1435.72945961594	1087.78374916596	0.0926012557454012	0.385350222151509	0.477177947425727	unchanged	-7.89908	C20H31N3O19P2	714.066736057025	2.3393	--	--	--	--	--	--	HMDB0011720	--	Organic compounds	Nucleosides, nucleotides, and analogues	Pyrimidine nucleotides	Pyrimidine nucleotide sugars
neg_1861	2-Succinylbenzoyl-CoA	501.720185482946	701.155830390919	292.683457791291	269.226155524255	302.887840419339	447.68542869171	401.582947328135	346.402342983601	458.714504743936	429.877185073808	465.925250216254	412.698589517756	-9.06694e-05	0.999714168991831	0.00230394812022144	unchanged	-12.8101	C32H44N7O20P3S	1016.14322994315	2.3536	C03160	Ubiquinone and other terpenoid-quinone biosynthesis(ko00130);;Metabolic pathways(ko01100);;Biosynthesis of secondary metabolites(ko01110);;Biosynthesis of cofactors(ko01240)	--	--	--	--	--	--	--	--	--	--
neg_1862	(Hydroxymethylphenyl)succinyl-CoA	575.857165919737	837.91885856232	351.161911432132	303.71975399892	332.308783285629	533.005648024686	424.087164478771	425.49561750417	580.626768937976	510.786000333563	523.192464401205	480.005992133954	0.00501757847563143	0.985037867648513	0.00872257303787033	unchanged	-30.8913	C32H46N7O20P3S	1018.1412580524	2.3536	C09819	Toluene degradation(ko00623);;Metabolic pathways(ko01100);;Microbial metabolism in diverse environments(ko01120);;Degradation of aromatic compounds(ko01220)	--	--	--	--	--	--	--	--	--	--
neg_1867	4-Allyl-2,6-dimethyoxphenol	961.92274132071	829.78515410384	890.437106037488	889.358327515705	833.659010521811	837.730251981312	447.691175385992	486.109619207332	431.512139279707	449.783393550465	362.829780777483	467.830494601998	-0.986683	2.93173837273425e-08	1.70946043731575	down	12.0301	C11H14O3	229.066030577417	2.3536	--	--	--	--	--	--	--	--	--	--	--	--
neg_1868	N-(4-Coumaroyl)-L-homoserine lactone	4662.17152658184	4981.26037469031	3247.12665544043	3407.29285539566	3088.67056171216	3846.53263775916	4160.07773242674	3593.58	4219.97707900223	4222.05810900069	3775.36247337329	4017.12985468718	0.0461448985285852	0.72176248944304	0.197839743353623	unchanged	2.99627108478062	C13H13NO4	282.054599531967	2.3536	C20677	Quorum sensing(ko02024)	LMFA08030044	Fatty Acyls [FA]	Fatty amides [FA08]	Fatty acyl homoserine lactones [FA0803]	--	--	--	--	--	--
neg_1870	2-methyltetrahydrothiophen-3-one	5877.5007294697	5266.45395500296	5777.91770084411	6221.44627463327	5161.95396891928	4972.30779661987	3089.98716149844	3566.58075019594	3004.34652658104	2980.12347590386	2297.85216657867	3282.98910340359	-0.868879	2.75956807248854e-06	1.65616194973849	down	-29.1363	C5H8OS	291.06626141808	2.3536	--	--	--	--	--	--	HMDB0038556	--	Organic compounds	Organoheterocyclic compounds	Thiolanes	--
neg_1873	Adenosine	19181.0497254038	22087.1485057696	13998.2482903574	11191.8901637365	12422.4320208349	16067.5832067304	15685.7044894708	11067.6598353701	16020.8204132705	16170.3628337903	15557.4189567101	14055.4399598203	-0.10053	0.588591190936212	0.310182752551473	unchanged	-13.1322	C10H13N5O4	302.062647658132	2.3536	C00212	Purine metabolism(ko00230);;Metabolic pathways(ko01100);;Nucleotide metabolism(ko01232);;ABC transporters(ko02010);;cGMP-PKG signaling pathway(ko04022);;cAMP signaling pathway(ko04024);;Sphingolipid signaling pathway(ko04071);;Neuroactive ligand-receptor interaction(ko04080);;Vascular smooth muscle contraction(ko04270);;Regulation of lipolysis in adipocytes(ko04923);;Renin secretion(ko04924);;Par…	--	--	--	--	HMDB0000050	58-61-7	Organic compounds	Nucleosides, nucleotides, and analogues	Purine nucleosides	--
neg_1874	CDP-4-dehydro-3,6-dideoxy-D-glucose	609.116330850789	685.316813527539	607.608653420627	308.179212647846	694.671614565205	701.074383319131	675.704354712861	233.413285413209	615.214187838058	565.242994390963	1006.89157988888	400.375523454011	-0.0443336	0.886519703379547	0.0791416728908061	unchanged	-47.0602	C15H23N3O14P2	552.015201446318	2.34645	C04297	Amino sugar and nucleotide sugar metabolism(ko00520);;O-Antigen nucleotide sugar biosynthesis(ko00541);;Metabolic pathways(ko01100);;Biosynthesis of nucleotide sugars(ko01250)	--	--	--	--	--	--	--	--	--	--
neg_1875	dTDP-4-oxo-alpha-D-xylose	2652.85740362015	3471.93999800618	2378.41294212618	1317.86761402901	2448.98640049041	2950.80225836491	2499.17623149771	1034.64972165581	2759.48343049132	2240.66922036399	3167.15385221526	1598.76019394218	-0.194636	0.477188118343884	0.394898210110205	unchanged	-3.06519	C15H22N2O15P2	553.023	2.3536	C21351	Polyketide sugar unit biosynthesis(ko00523);;Biosynthesis of secondary metabolites(ko01110)	--	--	--	--	--	--	--	--	--	--
neg_1876	8-Demethyl-8-alpha-L-rhamnosyltetracenomycin C	13039.5246214114	17457.2335074704	8291.97083250485	6433.82611077225	6593.01779006511	9704.88411916514	10122.0874975143	6944.57846709811	11196.1782314125	10820.3104047269	8979.93839962525	9701.45348771302	-0.0908819	0.747168858722745	0.187870315584843	unchanged	-4.57373	C28H28O15	603.132780570664	2.3536	C20974	Biosynthesis of type II polyketide products(ko01057);;Metabolic pathways(ko01100);;Biosynthesis of secondary metabolites(ko01110)	--	--	--	--	--	--	--	--	--	--
neg_1877	NAD	666.813672206435	585.464908543484	394.833299970655	695.556734511728	378.096014742797	463.21335868066	518.326588235476	721.021729582982	608.663549790381	615.420971532721	362.398577723837	745.197456445062	0.16550943644685	0.441135576025088	0.419846809155147	unchanged	41.1089883997241	C21H28N7O14P2+	685.118915861265	2.3536	C00003	Oxidative phosphorylation(ko00190);;Thiamine metabolism(ko00730);;Nicotinate and nicotinamide metabolism(ko00760);;Drug metabolism - other enzymes(ko00983);;Metabolic pathways(ko01100);;Biosynthesis of cofactors(ko01240);;AMPK signaling pathway(ko04152);;Longevity regulating pathway(ko04211);;Longevity regulating pathway - worm(ko04212);;Aldosterone synthesis and secretion(ko04925);;Alcoholic liv…	--	--	--	--	HMDB0000902	53-84-9	Organic compounds	Nucleosides, nucleotides, and analogues	(5'->5')-dinucleotides	--
neg_1881	L-Cystathionine	17.5574687701431	28.7097442705236	21.520532296432	29.3194322583027	35.6573425594775	28.067314177882	26.7724356158752	29.9137379190222	30.9721240310851	60.3779356111736	69.6176928971577	50.2603847084708	0.736218650172365	0.0607274869320473	1.02267991059803	unchanged	14.1702540119055	C7H14N2O4S	243.045242508682	2.36075	C02291	Glycine, serine and threonine metabolism(ko00260);;Cysteine and methionine metabolism(ko00270);;Metabolic pathways(ko01100);;Biosynthesis of secondary metabolites(ko01110);;Biosynthesis of amino acids(ko01230);;Biosynthesis of cofactors(ko01240)	--	--	--	--	HMDB0000099	56-88-2	Organic compounds	Organic acids and derivatives	Carboxylic acids and derivatives	Amino acids, peptides, and analogues
neg_1882	Adenosine 3',5'-diphosphate	66.437184326484	75.5191588664099	72.1214301068546	41.3230406422318	43.2587736417478	59.5935383134189	63.2918112703959	23.3607318363225	49.2174489037205	55.3010456649995	91.1531992658073	40.2252768222763	-0.151459	0.60477107085905	0.298072812401127	unchanged	-15.8987	C10H15N5O10P2	447.997293552706	2.36075	--	--	--	--	--	--	HMDB0000061	1053-73-2	Organic compounds	Nucleosides, nucleotides, and analogues	Purine nucleotides	Purine ribonucleotides
neg_1883	N-Acetyl-L-glutamyl 5-phosphate	127.350372117523	150.742646769528	131.374895530301	71.3239	123.456638348823	134.089567981958	127.050246441689	55.6360213557471	134.318476673686	131.166217494877	144.098369351123	105.797294576882	-0.0809168	0.704827400829283	0.210793346148902	unchanged	12.6089930071963	C7H12NO8P	537.059613916353	2.36075	C04133	Arginine biosynthesis(ko00220);;Metabolic pathways(ko01100);;Biosynthesis of secondary metabolites(ko01110);;2-Oxocarboxylic acid metabolism(ko01210);;Biosynthesis of amino acids(ko01230)	--	--	--	--	HMDB0006456	15383-57-0	Organic compounds	Organic acids and derivatives	Carboxylic acids and derivatives	Amino acids, peptides, and analogues
neg_1889	1-Nitro-7-glutathionyl-8-hydroxy-7,8-dihydronaphthalene	602.102814660061	760.767261988359	405.752503665454	211.067682375467	322.868074458854	671.185688864206	298.315157033385	115.218233301524	417.652624759574	850.232503618333	977.754919643228	437.604909374551	0.0584876572358503	0.901742519781477	0.0688203875828384	unchanged	-20.0315	C20H24N4O9S	541.114664064364	2.37433333333333	C14804	Metabolism of xenobiotics by cytochrome P450(ko00980)	--	--	--	--	HMDB0060329	--	Organic compounds	Benzenoids	Naphthalenes	--
neg_1890	Betanin	3764.27894348011	4766.41689625852	2503.95801158872	1456.83762256632	1860.35816326138	3298.56747319434	2323.67434223318	1245.43148206988	2808.35596523704	3865.40411331391	3874.12786422373	2677.2177032502	-0.0717382	0.830666789988624	0.123248606882181	unchanged	11.8962776425447	C24H26N2O13	571.124701377387	2.37433333333333	C08540	Betalain biosynthesis(ko00965);;Metabolic pathways(ko01100);;Biosynthesis of secondary metabolites(ko01110)	--	--	--	--	HMDB0029408	7659-95-2	Organic compounds	Lipids and lipid-like molecules	Prenol lipids	Sesquiterpenoids
neg_1894	Bis(1L-myo-inositol)-3,1'-phosphate 1-phosphate	588.391072062573	707.167055589478	541.36780697912	322.919976819611	520.74016372525	712.427325764787	529.397295763979	247.372731540719	621.227339977673	599.412903633693	840.674447661587	418.688712934958	-0.0591238	0.82669240832888	0.123952755293445	unchanged	-18.5234	C12H24O17P2	523.014240726422	2.38148333333333	C19799	Inositol phosphate metabolism(ko00562);;Metabolic pathways(ko01100)	--	--	--	--	--	--	--	--	--	--
neg_1896	Bis-gamma-glutamylcystine	428.405710726489	522.372605468257	277.162225727812	124.497542218765	223.000485765343	471.58866692683	187.370109560669	72.615854113554	274.112813409179	576.252471301704	678.270050981193	300.73828467224	0.0295305068705034	0.952229048567707	0.0329442961241756	unchanged	10.5626271945456	C16H26N4O10S2	543.11249925866	2.38148333333333	C03646	Glutathione metabolism(ko00480);;Metabolic pathways(ko01100)	--	--	--	--	HMDB0038458	23052-19-9	Organic compounds	Organic acids and derivatives	Carboxylic acids and derivatives	Amino acids, peptides, and analogues
neg_1900	Adenylated molybdopterin	51.4083932881073	101.636835823018	135.222096091887	11.9534707952103	120.058781651965	161.865393494564	54.9884459544628	1.34704059900903e-09	77.4661108445203	101.662931536215	278.228400230483	46.5895731580015	-0.0586968	0.934498143709904	0.0440756416885882	unchanged	-19.8921	C20H26N10O12P2S2	723.043151973811	2.38148333333333	C19848	Folate biosynthesis(ko00790);;Metabolic pathways(ko01100);;Biosynthesis of cofactors(ko01240)	--	--	--	--	HMDB0012262	--	Organic compounds	Nucleosides, nucleotides, and analogues	Molybdopterin dinucleotides	--
neg_1902	3-Oxo-5,6-dehydrosuberyl-CoA	1992.27382006974	3358.14792153576	1119.44882027553	654.737926182998	1009.67825150249	1665.51217451697	1591.11596667012	898.516875983292	1905.0130824093	1793.64598775549	2211.06055585639	1394.04371928798	-0.000942897	0.998121994436314	0.00329831015788136	unchanged	-10.5911	C29H44N7O20P3S	956.122231199842	2.38148333333333	C19945	Phenylalanine metabolism(ko00360);;Metabolic pathways(ko01100);;Microbial metabolism in diverse environments(ko01120)	LMFA07050236	Fatty Acyls [FA]	Fatty esters [FA07]	Fatty acyl CoAs [FA0705]	HMDB0304148	--	Organic compounds	Lipids and lipid-like molecules	Fatty Acyls	Fatty acyl thioesters
neg_1903	4-coumaroyl-CoA	2356.79495525121	4096.89814438212	1354.94564161408	758.414082154716	1188.73806798085	1994.1996505387	1801.01375655505	1020.87219123945	2252.72429503421	2067.05874420786	2409.74678585974	1596.28777484904	-0.0759131	0.855184667787153	0.1057955489807	unchanged	-32.3772	C30H42N7O18P3S	958.120626003908	2.38148333333333	C00223	Ubiquinone and other terpenoid-quinone biosynthesis(ko00130);;Arginine and proline metabolism(ko00330);;Phenylpropanoid biosynthesis(ko00940);;Flavonoid biosynthesis(ko00941);;Stilbenoid, diarylheptanoid and gingerol biosynthesis(ko00945);;Biosynthesis of various alkaloids(ko00996);;Biosynthesis of various plant secondary metabolites(ko00999);;Biosynthesis of phenylpropanoids(ko01061);;Metabolic …	LMFA07050265	Fatty Acyls [FA]	Fatty esters [FA07]	Fatty acyl CoAs [FA0705]	HMDB0060153	119785-99-8	Organic compounds	Lipids and lipid-like molecules	Fatty Acyls	Fatty acyl thioesters
neg_1904	GDP-L-fucose	373.78305450687	381.730545121088	291.919213152237	182.902080536261	321.624364843872	422.819422393291	365.400643351947	180.601252460633	367.715963859667	531.73515641729	784.161495360853	380.440043751983	0.402388987101646	0.281087612412668	0.604310515295589	unchanged	-26.7262	C16H25N5O15P2	624.035895734369	2.38863333333333	C00325	Fructose and mannose metabolism(ko00051);;Amino sugar and nucleotide sugar metabolism(ko00520);;O-Antigen nucleotide sugar biosynthesis(ko00541);;Metabolic pathways(ko01100);;Biosynthesis of nucleotide sugars(ko01250)	--	--	--	--	HMDB0001095	15839-70-0	Organic compounds	Nucleosides, nucleotides, and analogues	Purine nucleotides	Purine nucleotide sugars
neg_1905	UDP-2-acetamido-4-amino-2,4,6-trideoxy-alpha-D-glucose	2404.3775559869	3121.70933232896	1560.61603869033	1140.82244852834	1564.89738421184	2489.31012345654	1895.66267918356	1145.24600126599	2140.22	2544.2680342277	3129.46754323199	1921.85604379611	0.0570037401482519	0.84406115415902	0.109418737424956	unchanged	-38.5839	C17H28N4O15P2	625.049272335886	2.38863333333333	C04630	Amino sugar and nucleotide sugar metabolism(ko00520);;O-Antigen nucleotide sugar biosynthesis(ko00541);;Metabolic pathways(ko01100);;Biosynthesis of nucleotide sugars(ko01250)	--	--	--	--	--	--	--	--	--	--
neg_1906	6-Hydroxycyclohex-1-ene-1-carbonyl-CoA	1049.03598377593	1525.88447425678	567.231117706029	389.998540318061	525.946957493735	1049.70671031472	812.795047894475	481.970103232253	1088.5312184669	1332.18451846782	1639.4540442691	980.085099137548	0.310646076188899	0.416334945039786	0.448418168811812	unchanged	-22.0703	C28H44N7O18P3S	926.117371437828	2.38863333333333	C06749	Benzoate degradation(ko00362);;Metabolic pathways(ko01100);;Microbial metabolism in diverse environments(ko01120);;Degradation of aromatic compounds(ko01220)	LMFA07050271	Fatty Acyls [FA]	Fatty esters [FA07]	Fatty acyl CoAs [FA0705]	--	--	--	--	--	--
neg_1911	ADP-5-ethyl-4-methylthiazole-2-carboxylate	386.544019795862	465.361867485158	255.148400524888	196.66507740259	203.354448469008	434.826890845515	292.531500251306	254.637239244973	375.01211022247	600.158161253379	669.116521861272	398.075126268998	0.415221206436872	0.230487900885991	0.653662081467819	unchanged	-5.18183	C17H22N6O12P2S	595.038799369086	2.40293333333333	C20784	Thiamine metabolism(ko00730);;Metabolic pathways(ko01100);;Biosynthesis of cofactors(ko01240)	--	--	--	--	--	--	--	--	--	--
neg_1915	5-O-(1-Carboxyvinyl)-3-phosphoshikimate	286.995911642804	377.39365829446	296.260118044152	190.145662184494	282.947763805351	348.020360222941	453.314687067431	311.30455886899	507.334039607434	330.591172884276	465.890792261401	332.865039978796	0.430509994239476	0.0405793570507324	1.04550149024909	up	-28.986	C10H13O10P	693.028684970281	2.40293333333333	C01269	Phenylalanine, tyrosine and tryptophan biosynthesis(ko00400);;Metabolic pathways(ko01100);;Biosynthesis of secondary metabolites(ko01110);;Biosynthesis of amino acids(ko01230)	--	--	--	--	--	--	--	--	--	--
neg_1917	2-Amino-5-oxocyclohex-1-enecarbonyl-CoA	104.041979883827	123.790477520325	63.3278568760918	42.1293190999575	65.0278435442428	107.883286979414	80.0096625300803	52.8507056847055	118.442302506584	162.542073243609	205.447887787844	117.465128517968	0.541480666727981	0.177571933443836	0.735117470632665	unchanged	-32.8155	C28H43N8O18P3S	925.107884687869	2.40293333333333	C05165	Aminobenzoate degradation(ko00627);;Microbial metabolism in diverse environments(ko01120)	LMFA07050174	Fatty Acyls [FA]	Fatty esters [FA07]	Fatty acyl CoAs [FA0705]	--	--	--	--	--	--
neg_1920	4-hydroxyhexan-3-one	292.927801191477	299.400820498254	310.421263980495	239.908425400304	290.506499737999	296.793841773066	117.038646343167	106.257	119.532890477676	117.262508683749	118.965647449522	98.0154469655714	-1.35336	2.3129988927279e-06	1.7082270763972	down	7.91100396950055	C6H12O2	161.082850832806	2.41008333333333	C02948	--	LMFA12000029	Fatty Acyls [FA]	Oxygenated hydrocarbons [FA12]	--	--	--	--	--	--	--
neg_1921	Prunasin	810.423508874499	729.322504939814	1506.25393859088	585.525769228345	1524.51255445669	972.190957646233	1.34704059900903e-09	1.34704059900903e-09	1.34704059900903e-09	1.34704059900903e-09	1.34704059900903e-09	1.34704059900903e-09	-39.4639	0.00157704810099811	1.54549240185215	down	-6.99162	C14H17NO6	316.078191820442	2.41008333333333	C00844	Cyanoamino acid metabolism(ko00460);;Metabolic pathways(ko01100);;Biosynthesis of secondary metabolites(ko01110)	--	--	--	--	HMDB0034934	99-18-3	Organic compounds	Organic oxygen compounds	Organooxygen compounds	Carbohydrates and carbohydrate conjugates
neg_1926	3-Indolebutyric acid	29.5460243430969	44.2882814135186	3.73322448596087	31.1142675238645	1.34704059900903e-09	15.7005364961546	9.10418844852126	30.3616711332525	11.9043556946665	38.2952923078753	7.86429450298382	32.7264114046617	0.0665705963267053	0.915170804559217	0.0555447006982047	unchanged	6.10775890552175	C12H13NO2	238.065270413857	2.42438333333333	--	--	--	--	--	--	HMDB0002096	133-32-4	Organic compounds	Organoheterocyclic compounds	Indoles and derivatives	Indoles
neg_1927	Queuine	253.144162162237	220.613696372187	400.923908361184	216.629239065769	414.730626942667	257.642172735474	18.5722086255898	27.1421047564061	11.8118092535227	19.417919196024	6.47268673545715	15.4265607423344	-4.15731	0.000615394900838909	1.60060789887525	down	-18.6511	C12H13N5O3	296.071376161705	2.41723333333333	C01449	--	--	--	--	--	HMDB0001495	72496-59-4	Organic compounds	Organoheterocyclic compounds	Pyrrolopyrimidines	Pyrrolo[2,3-d]pyrimidines
neg_1935	Chrysin	73.6296548579718	78.8915564269664	151.845582822863	180.990913833041	104.153601354659	48.1686122942858	13.6642727510203	13.1752761822705	3.32340146054861	1.34704059900903e-09	1.34704059900903e-09	1.34704059900903e-09	-4.40198	0.00427254649842767	1.46276140266065	down	-12.4251	C15H10O4	507.102227783662	2.42438333333333	C10028	Flavonoid biosynthesis(ko00941)	LMPK12110189	Polyketides [PK]	Flavonoids [PK12]	Flavones and Flavonols [PK1211]	HMDB0036619	480-40-0	Organic compounds	Phenylpropanoids and polyketides	Flavonoids	Flavones
neg_1939	6-Heptenyl Glucosinolate	148.46533187616	180.97079778076	436.446033970356	1029.59884603771	211.405206757654	24.4624356964208	1.34704059900903e-09	1.34704059900903e-09	1.34704059900903e-09	1.34704059900903e-09	1.34704059900903e-09	1.34704059900903e-09	-37.8708	0.07175864222782	1.02707652445035	unchanged	9.84617895349048	C14H25NO9S2	889.216172005315	2.41723333333333	--	--	--	--	--	--	HMDB0038425	--	Organic compounds	Organic oxygen compounds	Organooxygen compounds	Carbohydrates and carbohydrate conjugates
neg_1943	6-Mercaptopurine	1.34704059900903e-09	1.34704059900903e-09	1.34704059900903e-09	1.34704059900903e-09	1.34704059900903e-09	1.34704059900903e-09	1.34704059900903e-09	1.34704059900903e-09	809.281626921881	121.431688755519	1.34704059900903e-09	1.34704059900903e-09	36.7447900575888	0.293908212696781	0.601460675887224	unchanged	11.9172639644935	C5H4N4S	172.992146578312	2.47443333333333	C02380	Drug metabolism - other enzymes(ko00983);;Bile secretion(ko04976)	--	--	--	--	HMDB0015167	50-44-2	Organic compounds	Organoheterocyclic compounds	Imidazopyrimidines	Purines and purine derivatives
neg_1944	1-O-Salicyl-D-glucose	44.1110758857219	37.8565944960084	56.6522035460854	35.5526732015991	43.7698821973045	55.4229901830987	48.0229445849315	61.461255844074	56.7404852232987	53.0933611379443	63.6471431428406	58.4791456545575	0.320819645620856	0.027274036384008	1.12190034930476	up	3.00046769088028	C13H16O8	299.078141431499	2.46728333333333	--	--	--	--	--	--	--	--	--	--	--	--
neg_1945	PA(16:1(9Z)/0:0)	142.866993829753	150.673235491756	158.546347408592	133.304940005432	141.039202550644	148.628171970253	158.909493038798	154.673306473634	165.00537926242	171.784733335183	168.837140002458	172.717560503909	0.180854728403302	0.00196421793311635	1.39243336377825	up	-11.3225	C19H37O7P	443.192469282349	2.46728333333333	--	--	LMGP10050016	Glycerophospholipids [GP]	Glycerophosphates [GP10]	Monoacylglycerophosphates [GP1005]	HMDB0062323	--	Organic compounds	Lipids and lipid-like molecules	Glycerophospholipids	Glycerophosphates
neg_1946	diethyl tartrate	145.443348364741	148.022940015727	139.864762282968	137.194629281503	143.311623805327	148.144040320706	154.027792217236	160.144880993622	153.015184975544	144.79653836029	152.801583744555	143.20080897566	0.0750146619185831	0.0377064315754821	1.06596860527819	up	4.55262892682781	C8H14O6	205.07269993573	2.50303333333333	--	--	--	--	--	--	HMDB0033584	87-91-2	Organic compounds	Organic acids and derivatives	Hydroxy acids and derivatives	Beta hydroxy acids and derivatives
neg_1948	Ampicillin	1.34704059900903e-09	1.34704059900903e-09	1.34704059900903e-09	1.34704059900903e-09	1.34704059900903e-09	1.34704059900903e-09	81.1019411888769	90.121932505033	92.0337126966602	91.336014139503	91.624576738115	93.8920354424639	35.9597070374519	6.9643085595407e-08	1.73749779665139	up	21.3724649106518	C16H19N3O4S	348.109812003225	2.53163333333333	C06574	--	--	--	--	--	HMDB0014559	69-53-4	Organic compounds	Organoheterocyclic compounds	Lactams	Beta lactams
neg_1951	rCdRP	72.7873759451929	67.9065200840687	71.6747595677427	68.4552419313233	65.1969188165118	70.3683847021691	1.34704059900903e-09	1.34704059900903e-09	1.34704059900903e-09	1.34704059900903e-09	1.34704059900903e-09	1.34704059900903e-09	-35.5844	2.17600940923416e-08	1.73974933801036	down	0.0592307808346244	C12H15NO9P-3	347.041186875071	2.56023333333333	--	--	--	--	--	--	--	--	--	--	--	--
neg_1954	beta-N-acetylneuraminate	1154.92524351512	1065.08474250417	1363.09757020472	1182.37412599569	1244.64699887752	858.086987718379	2796.84194520917	2097.2148190192	2711.85459066363	1823.87057329401	1992.35862949264	1924.44729589232	0.958463706976376	0.000797253594611178	1.52815915180846	up	-26.2749	C11H18NO9-	353.088263790069	2.60313333333333	--	--	--	--	--	--	--	--	--	--	--	--
neg_1955	2-Isopropylmalic acid	1222.67951964067	1166.78183190194	1311.20092432651	1243.07229808257	1158.64874356345	1103.60744056103	2896.88151574273	2804.36226503102	2734.82386643665	2701.47400214229	2572.32011672141	2566.39080406598	1.17549986644487	8.75837976532258e-09	1.72721673978444	up	4.26271261726549	C7H12O5	175.061947579943	2.62458333333333	C02504	Valine, leucine and isoleucine biosynthesis(ko00290);;Pyruvate metabolism(ko00620);;Metabolic pathways(ko01100);;Biosynthesis of secondary metabolites(ko01110);;2-Oxocarboxylic acid metabolism(ko01210);;Biosynthesis of amino acids(ko01230)	--	--	--	--	HMDB0000402	49601-06-1	Organic compounds	Lipids and lipid-like molecules	Fatty Acyls	Fatty acids and conjugates
neg_1956	tryptophol	21.7868661728918	26.3262745921192	31.7252484972433	24.9975061934658	19.2542654740522	19.1098765708433	1.34704059900903e-09	1.34704059900903e-09	1.34704059900903e-09	1.34704059900903e-09	1.34704059900903e-09	1.34704059900903e-09	-34.0445	6.89411727195367e-05	1.6866211078521	down	5.28364859408187	C10H11NO	206.083117958718	2.62458333333333	C00955	Tryptophan metabolism(ko00380)	--	--	--	--	HMDB0003447	526-55-6	Organic compounds	Organoheterocyclic compounds	Indoles and derivatives	Indoles
neg_1957	Deethylatrazine	612.871412067805	564.410593406804	607.13268211518	626.841648974548	552.075142638928	590.379883236659	105.813430832058	112.051086519386	111.934404149638	119.062570504312	106.459568044824	108.399806670207	-2.42068	9.18732583783503e-08	1.7373185168875	down	9.12370410932782	C6H10ClN5	232.062382617354	2.61743333333333	C06559	Atrazine degradation(ko00791);;Microbial metabolism in diverse environments(ko01120)	--	--	--	--	HMDB0033249	6190-65-4	Organic compounds	Organoheterocyclic compounds	Triazines	Aminotriazines
neg_1965	GMP-lysine	347.38656253406	169.525768701575	549.341129436663	120.165276509117	502.477255512988	345.458479595216	18.6458	1.34704059900903e-09	1.34704059900903e-09	1.34704059900903e-09	1.34704059900903e-09	1.34704059900903e-09	-6.76958	0.00490530365753548	1.4466181093987	down	6.80409793393053	C16H28N7O9P+2	514.146635525135	2.62458333333333	--	--	--	--	--	--	--	--	--	--	--	--
neg_1967	(1R,6R)-6-Hydroxy-2-succinylcyclohexa-2,4-diene-1-carboxylate	10.879465835192	6.46598213451914	9.18774300083299	9.7932895312476	2.72547979868906	26.9829945770196	69.4305114082911	66.5256655884983	72.9763690736596	86.0106820185297	81.050119795022	79.3178947270214	2.78555127649331	6.86677861840893e-08	1.69920633605711	up	6.14820473582918	C11H12O6	239.05758762906	2.63888333333333	C05817	Ubiquinone and other terpenoid-quinone biosynthesis(ko00130);;Metabolic pathways(ko01100);;Biosynthesis of secondary metabolites(ko01110);;Biosynthesis of cofactors(ko01240)	--	--	--	--	HMDB0303951	--	Organic compounds	Organic acids and derivatives	Keto acids and derivatives	Gamma-keto acids and derivatives
neg_1968	8-Demethylnovobiocic acid	382.812950266254	399.459824906759	498.911827090426	594.890390757705	440.062043158734	279.688192587155	152.696058717923	70.8570402781641	97.2822939339194	43.823984340007	27.2686721113279	50.515921450443	-2.55263	0.000161324186477346	1.6084238647096	down	9.28147525687285	C21H19NO6	416.094175998824	2.63888333333333	C20629	Novobiocin biosynthesis(ko00401);;Metabolic pathways(ko01100);;Biosynthesis of secondary metabolites(ko01110)	--	--	--	--	--	--	--	--	--	--
neg_1970	6-Amino-6-deoxyfutalosine	86.2081926595304	22.7534761931256	626.89448933331	86.6937361027977	591.02909650249	158.999749365011	1.34704059900903e-09	1.34704059900903e-09	1.34704059900903e-09	1.34704059900903e-09	1.34704059900903e-09	1.34704059900903e-09	-37.5015	0.0649755482997659	1.03139410198112	unchanged	-25.3399	C19H19N5O6	458.121267453743	2.64603333333333	C20773	Ubiquinone and other terpenoid-quinone biosynthesis(ko00130);;Metabolic pathways(ko01100);;Biosynthesis of secondary metabolites(ko01110);;Biosynthesis of cofactors(ko01240)	--	--	--	--	--	--	--	--	--	--
neg_1974	L-Aspartyl-4-phosphate	1.34704059900903e-09	1.34704059900903e-09	1.34704059900903e-09	1.34704059900903e-09	1.34704059900903e-09	1.34704059900903e-09	1.34704059900903e-09	1.34704059900903e-09	742.492973183201	81.4937720375458	1.34704059900903e-09	1.34704059900903e-09	36.5690743397941	0.310570458686956	0.580902931180069	unchanged	30.3593062397216	C4H8NO7P	212.003028445035	2.69608333333333	--	--	--	--	--	--	HMDB0012250	22138-53-0	Organic compounds	Organic acids and derivatives	Carboxylic acids and derivatives	Amino acids, peptides, and analogues
neg_1977	2-Methylthio-ethanol	74.8717189798562	73.1505328326162	60.2888635670428	68.9477837153508	66.7196282547232	97.2806552353646	1.34704059900903e-09	1.34704059900903e-09	1.34704059900903e-09	1.34704059900903e-09	1.34704059900903e-09	1.34704059900903e-09	-35.6681	3.15788470094048e-05	1.69899812959902	down	-28.1056	C3H8OS	137.025202201791	2.72395	--	--	--	--	--	--	--	--	--	--	--	--
neg_1978	3,5-Dihydroxyphenylglyoxylate	274.817751517916	280.24436548046	256.547757349338	230.015096952259	227.958059212273	293.082379350078	1.34704059900903e-09	1.34704059900903e-09	1.34704059900903e-09	1.34704059900903e-09	1.34704059900903e-09	1.34704059900903e-09	-37.4924	2.55506692418912e-06	1.7261130682597	down	3.74042102212416	C8H6O5	181.014927695352	2.72395	C12325	Biosynthesis of vancomycin group antibiotics(ko01055);;Biosynthesis of secondary metabolites(ko01110)	--	--	--	--	--	--	--	--	--	--
neg_1981	4-Hydroxy-2-oxohexanoic acid	171.998808303189	162.654181594685	85.2300079336501	132.076581236859	56.1202772956135	147.638104972683	152.139234611386	227.622424197167	142.68	253.156055787535	174.576	247.371425740669	0.664160202820619	0.0229809340714641	1.12408091053812	up	22.9717076658271	C6H10O4	167.035931818523	2.80261666666667	C06762	Xylene degradation(ko00622);;Metabolic pathways(ko01100);;Microbial metabolism in diverse environments(ko01120);;Degradation of aromatic compounds(ko01220)	LMFA01050343	Fatty Acyls [FA]	Fatty Acids and Conjugates [FA01]	Hydroxy fatty acids [FA0105]	--	--	--	--	--	--
neg_1985	4-Amino-5-aminomethyl-2-methylpyrimidine	29.4831200209267	29.3711707503987	29.5050982622963	24.7940061101052	27.9895403779275	28.9295923677341	31.4964324395413	29.1026011949781	40.1988274731326	31.6324241248602	33.7691362453332	30.8004003690943	0.212044206221182	0.0378758689770307	1.08921953331906	up	14.1640516581551	C6H10N4	159.067170081532	2.80975	C20267	Thiamine metabolism(ko00730);;Metabolic pathways(ko01100)	--	--	--	--	--	--	--	--	--	--
neg_1986	Kaempferol 3-O-glucoside	1.34704059900903e-09	1.34704059900903e-09	1.34704059900903e-09	1.34704059900903e-09	1.34704059900903e-09	1257.8997254905	1.34704059900903e-09	5.3086150431789	1.34704059900903e-09	1.34704059900903e-09	1.34704059900903e-09	1.34704059900903e-09	-7.88847	0.365077950435039	0.518028858468715	unchanged	-0.183331	C27H30O15	593.151084895652	2.80975	C12249	Flavone and flavonol biosynthesis(ko00944);;Biosynthesis of secondary metabolites(ko01110)	--	--	--	--	HMDB0037429	480-10-4	Organic compounds	Phenylpropanoids and polyketides	Flavonoids	Flavonoid glycosides
neg_1987	Azathioprine	288.162646829515	286.317773326511	229.176285514691	429.87782235298	181.071913433413	201.586394663434	182.74995404853	266.295602415411	105.81053675325	125.651664163131	85.7701416746107	203.268059052721	-0.737218	0.0431690527307703	1.04370290503938	down	48.0281404997901	C9H7N7O2S	276.044222694491	2.81691666666667	C06837	Drug metabolism - other enzymes(ko00983)	--	--	--	--	HMDB0015128	446-86-6	Organic compounds	Organosulfur compounds	Thioethers	Aryl thioethers
neg_1990	N-Acetyl-D-galactosamine 6-phosphate	39.8217681916863	54.1096	39.1238251714749	80.3077797534662	31.2286784667294	36.1191608425999	24.0505869170542	43.3794041456338	7.19262873578467	8.01762360123268	3.73042442398437	35.512713460836	-1.20358	0.0248746226649215	1.12158636620299	down	1.20133864739593	C8H16NO9P	322.031297214489	2.81691666666667	C06376	Galactose metabolism(ko00052);;Metabolic pathways(ko01100);;Phosphotransferase system (PTS)(ko02060)	--	--	--	--	--	--	--	--	--	--
neg_1992	Chlorogenic Acid	236.781106217882	228.571594266261	257.780742053651	242.483406212606	252.86761766657	207.782196067037	697.578904363466	596.365758624476	694.913355010284	544.775232950755	542.321997293344	561.967049024081	1.35087098763344	3.04897683965738e-05	1.68443261012449	up	1.78053468543297	C16H18O9	353.088436199876	2.85266666666667	C00852	Phenylpropanoid biosynthesis(ko00940);;Flavonoid biosynthesis(ko00941);;Stilbenoid, diarylheptanoid and gingerol biosynthesis(ko00945);;Biosynthesis of secondary metabolites(ko01110)	--	--	--	--	HMDB0003164	202650-88-2	Organic compounds	Organic oxygen compounds	Organooxygen compounds	Alcohols and polyols
neg_1994	Galactosylglycerol	1.34704059900903e-09	1.34704059900903e-09	1.34704059900903e-09	1.34704059900903e-09	1.34704059900903e-09	1329.00012509043	1.73688539604852	1.34704059900903e-09	1.34704059900903e-09	1.34704059900903e-09	1.34704059900903e-09	1.34704059900903e-09	-9.57962	0.363792274214568	0.519442743548895	unchanged	12.8770592777553	C9H18O8	289.07284089666	2.87411666666667	C05401	Galactose metabolism(ko00052);;Glycerolipid metabolism(ko00561)	--	--	--	--	HMDB0006790	--	Organic compounds	Lipids and lipid-like molecules	Glycerolipids	Glycosylglycerols
neg_1995	Phenylacetylglutamine	8.3676123696346	8.24235707198552	8.14064547946251	11.5560313129263	11.2995264425838	3.37986014303713	1.34704059900903e-09	1.34704059900903e-09	1781.71583082113	379.383793453062	12.1696197477922	1.34704059900903e-09	5.41362102188316	0.277674301312256	0.622314807159884	unchanged	2.99065904304667	C13H16N2O4	263.104520434931	2.88125	C04148	Phenylalanine metabolism(ko00360)	--	--	--	--	HMDB0006344	28047-15-6	Organic compounds	Organic acids and derivatives	Carboxylic acids and derivatives	Amino acids, peptides, and analogues
neg_1996	Stealthin C	54.3871438819636	4.35057002306688	196.291494984032	1.34704059900903e-09	176.158677252426	79.2221482936323	1.34704059900903e-09	1.34704059900903e-09	26.7293302763676	1.34704059900903e-09	1.34704059900903e-09	1.34704059900903e-09	-4.25516	0.0657441526496351	1.02317790313572	unchanged	2.88711942186715	C18H13NO4	328.060012309453	2.88125	C12392	Biosynthesis of type II polyketide products(ko01057)	--	--	--	--	--	--	--	--	--	--
neg_1997	Gallic acid	1.34704059900903e-09	1.34704059900903e-09	1.34704059900903e-09	1.34704059900903e-09	1.34704059900903e-09	1069.71331818009	57.1269958610796	64.5958561506888	1.34704059900903e-09	76.1573736258218	70.103841909845	86.0902776048676	-1.5951	0.533822290493599	0.354193586387104	unchanged	4.33761989501367	C7H6O5	169.014984346962	2.88841666666667	C01424	Aminobenzoate degradation(ko00627);;Biosynthesis of various plant secondary metabolites(ko00999);;Biosynthesis of phenylpropanoids(ko01061);;Microbial metabolism in diverse environments(ko01120)	--	--	--	--	HMDB0005807	149-91-7	Organic compounds	Benzenoids	Benzene and substituted derivatives	Benzoic acids and derivatives
neg_1999	Cichoric Acid	25.6663690939598	9.49434206002974	12.5677809274688	30.5298037582531	7.74015442018757	5078.99441719244	9.0952062240481	62.515141083256	16.7924590792768	37.8781527902344	15.2016110442892	24.1707950345931	-4.96253	0.368688564100027	0.514149781137863	unchanged	-8.65301	C22H18O12	495.050391616564	2.88841666666667	--	--	--	--	--	--	HMDB0002375	70831-56-0	Organic compounds	Organic acids and derivatives	Carboxylic acids and derivatives	Tetracarboxylic acids and derivatives
neg_2003	S-D-Lactoylglutathione	1.34704059900903e-09	3.06892393248318	1.34704059900903e-09	7.45233479124405	1.34704059900903e-09	1.34704059900903e-09	702.51235972403	757.837853941672	339.267423063423	703.201944262712	661.761463453501	791.906420326862	8.55476906186603	0.000182500844906643	1.65970155792425	up	10.9701199834538	C8H13NO6S	501.09094786348	2.9027	C03451	Pyruvate metabolism(ko00620);;Metabolic pathways(ko01100)	--	--	--	--	HMDB0001066	25138-66-3	Organic compounds	Organic acids and derivatives	Carboxylic acids and derivatives	Amino acids, peptides, and analogues
neg_2005	2-deoxygluconate	1.34704059900903e-09	31.1011063419866	1.34704059900903e-09	39.7715319211161	1.34704059900903e-09	1.34704059900903e-09	133.221750242184	141.694132981093	77.1270078577603	166.996265271193	107.175952365437	181.866	3.51120007305496	0.000177009270233658	1.58988338511709	up	-27.5173	C6H11O6-	200.025303772555	2.90986666666667	--	--	--	--	--	--	--	--	--	--	--	--
neg_2008	3-Hydroxyaminophenol	1.34704059900903e-09	1.34704059900903e-09	1.34704059900903e-09	1.34704059900903e-09	1.34704059900903e-09	1.34704059900903e-09	45.7346332006255	81.4972323692546	26.8494392360338	51.5034945117853	4.99719397628593	41.7063931717394	34.8615270061948	0.010004170307482	1.37570930558424	up	4.5387335422155	C6H7NO2	124.040969594503	2.92416666666667	C14602	Aminobenzoate degradation(ko00627);;Microbial metabolism in diverse environments(ko01120)	--	--	--	--	--	--	--	--	--	--
neg_2010	Demethyl-desacetyl-rifamycin S	1.34704059900903e-09	1.34704059900903e-09	1.34704059900903e-09	1.34704059900903e-09	1.34704059900903e-09	1.34704059900903e-09	230.147194541759	238.740139096403	212.878276319953	266.408157173547	225.964002598685	249.170766302772	37.3576297387802	6.64630011502645e-07	1.7331274249288	up	-5.82331	C34H41NO11	684.262441347956	2.917	C14724	Biosynthesis of ansamycins(ko01051);;Biosynthesis of secondary metabolites(ko01110)	--	--	--	--	--	--	--	--	--	--
neg_2011	D-Phenylalanine	1.34704059900903e-09	1.34704059900903e-09	1.34704059900903e-09	1.34704059900903e-09	1.34704059900903e-09	2.60232706684081	377.717534386397	514.146319694708	291.540887427385	600.674	238.494091436062	554.275439203193	9.95158949868258	0.000870907846211083	1.59348641190658	up	5.6975133195603	C9H11NO2	210.078122006369	2.93131666666667	C02265	Phenylalanine metabolism(ko00360);;D-Amino acid metabolism(ko00470);;Metabolic pathways(ko01100);;Taste transduction(ko04742)	--	--	--	--	HMDB0250791	--	Organic compounds	Organic acids and derivatives	Carboxylic acids and derivatives	Amino acids, peptides, and analogues
neg_2012	1-Guanidino-1-deoxy-scyllo-inositol 4-phosphate	66.7062763344195	77.3900389938948	93.4140555505773	187.601867230787	87.5801331047276	50.7236797422631	33.7531601764696	43.1226100931646	22.7692520997296	8.81487572120279	1.34704059900903e-09	13.4080886695022	-2.20888	0.0119578917379387	1.30333600742298	down	15.6681750984769	C7H16N3O8P	300.064941860324	2.93845	C01294	Streptomycin biosynthesis(ko00521);;Biosynthesis of secondary metabolites(ko01110)	--	--	--	--	--	--	--	--	--	--
neg_2014	4-(2-Aminophenyl)-2,4-dioxobutanoic acid	1.34704059900903e-09	1.34704059900903e-09	1.34704059900903e-09	1.34704059900903e-09	1.34704059900903e-09	1.34704059900903e-09	132.012381197475	138.425354093824	144.264489508419	141.16856687366	144.389166980041	144.782785847111	36.6054775281842	1.18065886935664e-08	1.73928066310223	up	23.7134374182111	C10H9NO4	413.108858995538	2.95275	--	--	--	--	--	--	HMDB0000978	90924-76-8	Organic compounds	Organic oxygen compounds	Organooxygen compounds	Carbonyl compounds
neg_2017	8-Methylthiooctyl glucosinolate	25.9087935198632	11.5934323679265	138.117765596131	667.088772734447	116.265235175708	5.76247021570489	131.05467832699	2039.54905852067	136.703197785159	144.606849043914	1.34704059900903e-09	632.166473396306	1.67663349873861	0.331116641628495	0.552965993720523	unchanged	47.2405891630643	C16H31NO9S3	522.136836690417	2.9742	C17254	Glucosinolate biosynthesis(ko00966);;Biosynthesis of secondary metabolites(ko01110);;2-Oxocarboxylic acid metabolism(ko01210)	--	--	--	--	HMDB0304248	--	Organic compounds	Organic oxygen compounds	Organooxygen compounds	Carbohydrates and carbohydrate conjugates
neg_2022	(R)-pantolactone	1.34704059900903e-09	1.34704059900903e-09	1.34704059900903e-09	1.34704059900903e-09	1.34704059900903e-09	1.34704059900903e-09	130.967540541135	138.835816628768	140.062951422061	149.722103654945	156.230109166999	146.218461856661	36.6342029750192	1.98157966476488e-07	1.7355355758399	up	5.90109901594658	C6H10O3	129.056485261987	3.01711666666667	C01012	--	--	--	--	--	HMDB0059876	599-04-2	Organic compounds	Organoheterocyclic compounds	Lactones	Gamma butyrolactones
neg_2026	Myxochelin B	45.0407082351323	52.0037485397713	51.4629373076699	50.0174503255792	39.0980314522911	47.0899422725109	49.6143714180896	58.3211654693955	51.2305877747349	43.9415121834997	39.140218018854	44.5496520718515	0.0105250365773375	0.920647740768343	0.0526195892197778	unchanged	25.8541825148233	C20H25N3O6	448.182962146366	3.03141666666667	C12221	Biosynthesis of siderophore group nonribosomal peptides(ko01053)	--	--	--	--	--	--	--	--	--	--
neg_2028	Nebramycin factor 4	13.5896840075602	17.0869473068111	13.0362270264299	16.6915463951805	6.84816191879502	13.2452391635144	167.328904455225	173.898983006282	185.073308173722	184.968891366092	189.355651605271	174.71307272259	3.73969801767516	1.29757422401834e-09	1.73611867158622	up	32.5398730743377	C19H38N6O11	561.24638179154	3.045	C18000	Neomycin, kanamycin and gentamicin biosynthesis(ko00524);;Biosynthesis of secondary metabolites(ko01110)	--	--	--	--	--	--	--	--	--	--
neg_2029	Quercetin-3-O-(2''-O-Rhamnosyl)rutinoside	1774.47491151421	1797.48270970344	1752.82678938152	1689.21013696439	1548.91033554879	1728.58039571268	1738.06532172152	1880.23977447639	1726.42466855244	1891.28086917347	1784.32079109067	1985.96924354764	0.0968784370147807	0.0573148520282145	0.975148943975134	unchanged	-3.2931	C33H40O20	755.201526959724	3.045	--	--	--	--	--	--	--	--	--	--	--	--
neg_2031	Succinylacetone	74.5543776423052	105.865778928734	77.9019132031938	78.1887174346142	70.0920968883191	74.4780864661598	185.377858860263	199.582505389941	188.348578928732	180.70629358278	159.649089888974	171.975111616614	1.17419339690489	1.39345005497512e-07	1.69301310484576	up	7.36836801503452	C7H10O4	157.05179699578	3.0593	--	--	--	--	--	--	HMDB0000635	51568-18-4	Organic compounds	Organic acids and derivatives	Keto acids and derivatives	Medium-chain keto acids and derivatives
neg_2032	5-Hydroxyindole-3-acetic acid	66.1242478998795	68.817818719648	82.9678188779394	61.7359029688383	64.602935322461	68.3090431275891	75.2361580698192	73.8531179040211	73.147300288664	69.8971440404369	69.8208278011069	70.0416083420284	0.0664223348243577	0.347890911936561	0.534824223351533	unchanged	5.23239600492562	C10H9NO3	190.051966412498	3.0593	--	--	--	--	--	--	HMDB0000763	54-16-0	Organic compounds	Organoheterocyclic compounds	Indoles and derivatives	Indolyl carboxylic acids and derivatives
neg_2033	PSI-6130	1.34704059900903e-09	1.34704059900903e-09	1.34704059900903e-09	1.34704059900903e-09	1.34704059900903e-09	1.34704059900903e-09	1.34704059900903e-09	1.34704059900903e-09	568.672518154181	326.881462678014	1.34704059900903e-09	1.34704059900903e-09	36.6892336050113	0.193606210311698	0.745919958560376	unchanged	-2.04123	C10H14FN3O4	294.065706586324	3.0593	--	--	--	--	--	--	--	--	--	--	--	--
neg_2034	Limonene	57.1230842593096	73.2176716776348	63.9377129123321	60.2961665644141	65.7369519855807	60.6391558831722	1.34704059900903e-09	1.34704059900903e-09	1.34704059900903e-09	1.34704059900903e-09	1.34704059900903e-09	1.34704059900903e-09	-35.4561	1.16830484333372e-06	1.72882431285014	down	3.36254368507831	C12H12NO2	223.062150974465	3.06645	C06078	--	--	--	--	--	HMDB0003375	5989-27-5	Organic compounds	Lipids and lipid-like molecules	Prenol lipids	Monoterpenoids
neg_2036	3'-Amino-3'-deoxy-AMP	187.335347064273	196.226955813264	176.213610754093	199.966838495015	184.122928533617	193.663461017396	1.34704059900903e-09	1.34704059900903e-09	1.34704059900903e-09	1.34704059900903e-09	1.34704059900903e-09	1.34704059900903e-09	-37.0343	4.47283762667478e-08	1.73862520026129	down	-0.704812	C10H15N6O6P	751.171500873102	3.0879	C07026	Biosynthesis of various antibiotics(ko00998);;Metabolic pathways(ko01100);;Biosynthesis of secondary metabolites(ko01110)	--	--	--	--	--	--	--	--	--	--
neg_2038	Cyclo(D-Val-L-Pro)	407.729877884827	404.225406795871	422.996586083486	420.139834002987	396.445717342324	387.330032033687	393.892101292547	381.168894154652	424.733589000212	407.841519760266	385.327990930115	389.495237719605	-0.0337598	0.306252046277464	0.572354421071949	unchanged	3.94899472474768	C10H16N2O2	241.120155113336	3.10221666666667	--	--	--	--	--	--	--	--	--	--	--	--
neg_2041	N-Glycolylneuraminic acid	757.436297325012	2718.75276937739	106.681066033133	578.946285266903	108.440618951297	382.192738638166	52.9132167794555	61.0426990722221	4.77658033414791	58.5724100684866	1.34704059900903e-09	47.6686619344357	-4.37016	0.12631290788747	0.87478872319533	unchanged	-6.52655	C11H19NO10	360.068175320854	3.09505	--	--	--	--	--	--	HMDB0000833	1113-83-3	Organic compounds	Organic oxygen compounds	Organooxygen compounds	Carbohydrates and carbohydrate conjugates
neg_2043	2',3,4,4',6'-Peptahydroxychalcone 4'-O-glucoside	6.86733065225908	48.6765249552724	1.34704059900903e-09	1.34704059900903e-09	1.34704059900903e-09	1.34704059900903e-09	67.1196688120611	42.2254622550423	33.8358750477768	113.573380379585	129.183427233278	99.4080019995699	3.12731	0.00460552922140731	1.36789344707895	up	-20.7	C21H22O11	471.081561952792	3.10221666666667	C16408	Flavonoid biosynthesis(ko00941);;Biosynthesis of secondary metabolites(ko01110)	--	--	--	--	--	--	--	--	--	--
neg_2044	3',5'-Cyclic AMP	1076.83969848832	23356.2626648466	1.34704059900903e-09	412.207820874385	1.34704059900903e-09	67.9120551831146	1.34704059900903e-09	1.34704059900903e-09	1.34704059900903e-09	1.34704059900903e-09	1.34704059900903e-09	1.34704059900903e-09	-41.4872	0.329445225268317	0.561565005348119	unchanged	39.3793715643375	C10H12N5O6P	717.14480627528	3.09505	C00575	Purine metabolism(ko00230);;Metabolic pathways(ko01100);;Endocrine resistance(ko01522);;Biofilm formation - Pseudomonas aeruginosa(ko02025);;Biofilm formation - Escherichia coli(ko02026);;MAPK signaling pathway(ko04010);;Ras signaling pathway(ko04014);;Rap1 signaling pathway(ko04015);;Calcium signaling pathway(ko04020);;cGMP-PKG signaling pathway(ko04022);;cAMP signaling pathway(ko04024);;Chemoki…	--	--	--	--	--	--	--	--	--	--
neg_2046	7-Hydroxyrutaecarpine	11.0289361609316	124.723758369781	1.34704059900903e-09	2.7028429081667	1.34704059900903e-09	1.34704059900903e-09	1.34704059900903e-09	3.32859139751535	742.183934038511	425.513490022813	1.34704059900903e-09	11.3364490716365	3.09417771563721	0.237633479268993	0.675372841616612	unchanged	-1.82987	C18H13N3O2	324.074889855164	3.10935	--	--	--	--	--	--	--	--	--	--	--	--
neg_2049	Rutacridone	267.173402367052	547.901620444521	65.5153989583989	219.616088221947	54.7377767801977	190.403065400045	285.184749530504	107.655320352916	118.536345508637	248.993041379092	111.067865399625	176.922291326371	-0.359845	0.55547539723376	0.338097631011037	unchanged	-48.899	C19H17NO3	342.07522679205	3.15225	C10738	Biosynthesis of various alkaloids(ko00996);;Biosynthesis of alkaloids derived from shikimate pathway(ko01063);;Biosynthesis of secondary metabolites(ko01110)	--	--	--	--	HMDB0033852	17948-33-3	Organic compounds	Organoheterocyclic compounds	Quinolines and derivatives	Benzoquinolines
neg_2050	PA(20:4(5Z,8Z,11Z,14Z)e/2:0)	31.2417499276126	35.8366065345155	33.8634130814217	31.3721283216455	31.3802150150151	51.3437667776859	51.0178327493276	55.6147850898768	54.2504191176722	53.4242997350471	60.7067139197992	52.747747227409	0.608056893557882	0.00110621182299058	1.50524615859346	up	-1.78181	C25H43O7P	531.271976765292	3.1451	--	--	--	--	--	--	--	--	--	--	--	--
neg_2051	Anisomycin	8043.32429061798	8448.18640571403	8494.81137285603	8295.18867501687	7944.90829418907	7882.49634191175	10669.1236528527	10523.9821966275	10390.9119288361	10262.2081377643	9968.16961129291	10288.6108470488	0.338678150740266	4.18332274987847e-08	1.70258015493493	up	0.101576808139123	C14H19NO4	575.261072917144	3.15225	C11281	--	--	--	--	--	HMDB0243530	--	Organic compounds	Benzenoids	Phenol ethers	Anisoles
neg_2052	Histidinyl-Histidine	66.1030843097846	64.2344303383695	60.2227138634733	69.7254429211046	58.5144578935735	67.9013125554743	90.6683216266971	78.932077105168	93.4703961886286	89.1131017814856	89.7143890611345	99.045828604733	0.484259411307164	2.84567088010534e-05	1.61363303552517	up	-39.2289	C12H16N6O3	643.247708049016	3.15225	--	--	--	--	--	--	HMDB0028887	306-14-9	Organic compounds	Organic acids and derivatives	Carboxylic acids and derivatives	Amino acids, peptides, and analogues
neg_2053	4-Hydroxybenzaldehyde	102.616414678717	103.115765323375	80.6053273504869	91.7780595215441	106.216298674901	110.084665419664	432.414067005473	560.665843277144	454.408557561388	546.671781289095	573.394745259272	512.878269392341	2.37358713715468	7.05560688144124e-06	1.71303420142117	up	4.60847678409314	C7H6O2	121.030065403205	3.16655	C00633	Bisphenol degradation(ko00363);;Toluene degradation(ko00623);;Aminobenzoate degradation(ko00627);;Biosynthesis of phenylpropanoids(ko01061);;Metabolic pathways(ko01100);;Microbial metabolism in diverse environments(ko01120)	--	--	--	--	HMDB0011718	123-08-0	Organic compounds	Organic oxygen compounds	Organooxygen compounds	Carbonyl compounds
neg_2054	2-phenylbut-2-enal	190.149	195.853873474687	204.456603604552	201.473593094042	186.358835879463	197.035524140472	204.892008783955	216.191995242029	200.582463173223	212.509550874528	207.709222352888	214.694806996721	0.0964403070455483	0.00459808581711061	1.31281448336216	up	21.0021990555152	C10H10O	337.150668465893	3.1737	--	--	--	--	--	--	HMDB0031619	4411-89-6	Organic compounds	Benzenoids	Benzene and substituted derivatives	Phenylacetaldehydes
neg_2056	Kaempferol 3-sophorotrioside	1.34704059900903e-09	1.34704059900903e-09	1.34704059900903e-09	1.34704059900903e-09	1.34704059900903e-09	2162.27244359139	1.34704059900903e-09	1.34704059900903e-09	1.34704059900903e-09	1.34704059900903e-09	1.34704059900903e-09	1.34704059900903e-09	-37.9609	0.363217467649123	0.520069183591253	unchanged	-3.71109	C33H40O21	771.196066136874	3.19515	C12635	Flavone and flavonol biosynthesis(ko00944);;Biosynthesis of secondary metabolites(ko01110)	LMPK12111744	Polyketides [PK]	Flavonoids [PK12]	Flavones and Flavonols [PK1211]	HMDB0032008	80714-53-0	Organic compounds	Phenylpropanoids and polyketides	Flavonoids	Flavonoid glycosides
neg_2058	Methyldopa	1.34704059900903e-09	1.34704059900903e-09	1.34704059900903e-09	1.34704059900903e-09	1.34704059900903e-09	1.34704059900903e-09	143.839841093639	145.126280912396	86.0990646884723	78.5964977580581	76.3369125519736	120.341836069381	36.2276483316502	0.000423216005365826	1.62768479720181	up	4.14226700073532	C10H13NO4	210.078055836134	3.2166	C07194	--	--	--	--	--	HMDB0011754	555-30-6	Organic compounds	Phenylpropanoids and polyketides	Phenylpropanoic acids	--
neg_2059	D-Leucic acid	35.7557552906975	32.5616054901667	34.3557515010896	35.0365739809093	25.3985031450356	33.6567737796173	21.2937808365422	17.9238086819283	19.3134899805929	17.4406059765232	14.852584735604	7.8246170473789	-0.996099	7.4487916061752e-05	1.57523749557567	down	6.27645716027265	C6H12O3	131.072196797472	3.23091666666667	--	--	LMFA01050402	Fatty Acyls [FA]	Fatty Acids and Conjugates [FA01]	Hydroxy fatty acids [FA0105]	HMDB0000624	20312-37-2	Organic compounds	Lipids and lipid-like molecules	Fatty Acyls	Fatty acids and conjugates
neg_2060	7-Methylthioheptyl glucosinolate	74.8026315671801	78.576581284259	251.022384366057	100.771542634858	197.022881414954	76.404432969573	1.34704059900903e-09	1.34704059900903e-09	1.34704059900903e-09	1.34704059900903e-09	1.34704059900903e-09	1.34704059900903e-09	-36.4873	0.00844021428324957	1.38711958132071	down	4.67888559673447	C15H29NO9S3	508.10081417487	3.23091666666667	C17252	Glucosinolate biosynthesis(ko00966);;Biosynthesis of secondary metabolites(ko01110);;2-Oxocarboxylic acid metabolism(ko01210)	--	--	--	--	HMDB0304242	--	Organic compounds	Organic oxygen compounds	Organooxygen compounds	Carbohydrates and carbohydrate conjugates
neg_2062	1,6-Di-O-galloyl-2-O-Cinnamoyl-??-D-glucose	242.922680498101	261.226396290852	255.821868479084	184.531774769101	235.467829199688	224.811878884976	1.34704059900903e-09	1.34704059900903e-09	1.34704059900903e-09	1.34704059900903e-09	1.34704059900903e-09	1.34704059900903e-09	-37.3387	4.84862520440659e-06	1.72032701143111	down	-48.1266	C29H26O15	613.090337813942	3.23805	--	--	--	--	--	--	--	--	--	--	--	--
neg_2066	L-aspartol adenylate	379.849411522098	401.141425738829	580.306743446024	896.704626595315	463.052803925089	289.643451542937	184.753079659535	205.893078278296	160.853749152156	52.1709398156935	32.3542743413621	119.252384349271	-1.99502	0.0065922251240711	1.37762	down	20.5401905288228	C14H20N6O9P-	446.10484502377	3.2595	--	--	--	--	--	--	--	--	--	--	--	--
neg_2067	3-Methyldioxyindole	46.1138986342668	41.0129330080087	52.4239473239325	84.7404279022122	46.7036440565654	21.5700911959814	7.06254641061696	36.8915231549932	11.3154919498782	4.73160563847954	1.34704059900903e-09	5.19789476527593	-2.16583	0.00470666916616862	1.3418389081602	down	6.76967254223637	C9H9NO2	198.033833717888	3.26665	C05834	Tryptophan metabolism(ko00380)	--	--	--	--	HMDB0004186	3040-34-4	Organic compounds	Organoheterocyclic compounds	Indoles and derivatives	Indolines
neg_2068	Isoxanthopterin	172.110686295594	170.185575724534	184.553	212.499455487141	179.567066673857	192.682396510489	5.87044662844934	5.74990904951365	7.46819300463962	11.596942342089	3.68333132719373	1.34704059900903e-09	-5.01539	3.60387630751646e-07	1.73032313205609	down	-16.5071	C6H5N5O2	224.039571789514	3.2738	C03975	--	--	--	--	--	HMDB0000704	529-69-1	Organic compounds	Organoheterocyclic compounds	Pteridines and derivatives	Pterins and derivatives
neg_2069	decoyinine	81.5765286935353	93.8700029780645	108.763479057359	179.270868591589	92.4368695240667	62.8415043724401	41.9526692190089	38.7076192625823	20.0477192970686	3.10262619284402	1.34704059900903e-09	16.2224598338456	-2.36595	0.00255008797483576	1.4434353450288	down	-21.0149	C11H13N5O4	300.065556541749	3.26665	--	--	--	--	--	--	--	--	--	--	--	--
neg_2073	Desulfoglucotropeolin	123.115005262462	132.794502418506	117.354374702362	169.185674600608	93.1993876207563	113.535744251962	1.34704059900903e-09	1.34704059900903e-09	1.34704059900903e-09	1.34704059900903e-09	1.34704059900903e-09	1.34704059900903e-09	-36.4318	6.92943938174233e-05	1.68867707562378	down	-23.2427	C14H19NO6S	374.083862169504	3.28095	C01069	Glucosinolate biosynthesis(ko00966);;Biosynthesis of secondary metabolites(ko01110);;2-Oxocarboxylic acid metabolism(ko01210)	--	--	--	--	--	--	--	--	--	--
neg_2074	5-(2'-Formylethyl)-4,6-dihydroxypicolinate	130.241164670746	119.921605218895	104.86808911706	188.717908224573	101.640490699216	117.309007160777	1.34704059900903e-09	1.34704059900903e-09	1.34704059900903e-09	1.34704059900903e-09	1.34704059900903e-09	1.34704059900903e-09	-36.4576	0.000192730109635591	1.66119392776202	down	-34.4404	C9H9NO5	256.039006678173	3.2881	C05654	Tryptophan metabolism(ko00380)	--	--	--	--	HMDB0031727	15879-93-3	Organic compounds	Organic oxygen compounds	Organooxygen compounds	Carbohydrates and carbohydrate conjugates
neg_2077	p-Tolyl Sulfate	1.34704059900903e-09	1.34704059900903e-09	1.34704059900903e-09	1.34704059900903e-09	1.34704059900903e-09	1.34704059900903e-09	1.34704059900903e-09	1.34704059900903e-09	3028.18003249473	526.594257221372	44.323364096554	1.34704059900903e-09	38.6960165517321	0.277964490666051	0.621638147847488	unchanged	3.03273812997314	C7H8O4S	187.007623501027	3.3024	--	--	--	--	--	--	--	--	--	--	--	--
neg_2081	Peonidin 3-O-glucoside	52.5962258403915	85.6505906275257	138.81801245717	404.302882973427	110.478919486972	41.3028363128244	128.248519849961	644.167581060755	116.968915693359	83.6171338605244	1.34704059900903e-09	292.161074139438	0.602676281142907	0.530350808477907	0.352645261702211	unchanged	-1.85443	C22H23O11+	462.115901289822	3.331	C12141	Anthocyanin biosynthesis(ko00942)	--	--	--	--	HMDB0013689	68795-37-9	Organic compounds	Phenylpropanoids and polyketides	Flavonoids	Flavonoid glycosides
neg_2082	N-(quinolin-8-yl)methanesulfonamide	22.3834022781555	14.4873851015658	16.8449005503684	51.678773590014	3.30950511381922	18.4685163877215	1065.62774174912	1096.85233447344	506.858335262558	884.407275336781	834.421328615038	1057.10720616998	5.42014625826138	0.00018742379193917	1.65681833215415	up	0.375839849044352	C10H9N2O2S-	501.090964224833	3.33815	--	--	--	--	--	--	--	--	--	--	--	--
neg_2084	Apigenin 7-O-neohesperidoside	55.2372801441548	52.5964335371372	63.244130374725	64.3317483513295	62.9863376530661	212.124770632545	140.155619882966	176.013233455706	158.72725253798	152.295228168912	127.081812196465	144.149688305664	0.815425135146646	0.0517750298121894	1.0716523268845	unchanged	-2.72425	C27H30O14	577.154704141637	3.33815	C12627	Flavone and flavonol biosynthesis(ko00944)	--	--	--	--	HMDB0038848	17306-46-6	Organic compounds	Phenylpropanoids and polyketides	Flavonoids	Flavonoid glycosides
neg_2085	Rutin	24.1933747677397	143.363931446106	188.271071254601	30.6152887816783	59.2360940614337	908.038459916392	1054.90566011758	410.249385582111	127.804284349499	277.227296413927	150.952066699074	3308.96466064489	1.97723603830548	0.253561577889958	0.649161296079907	unchanged	-2.68498	C27H30O16	609.144470193384	3.33815	C05625	Flavone and flavonol biosynthesis(ko00944);;Metabolic pathways(ko01100);;Biosynthesis of secondary metabolites(ko01110)	LMPK12112098	Polyketides [PK]	Flavonoids [PK12]	Flavones and Flavonols [PK1211]	HMDB0003249	153-18-4	Organic compounds	Phenylpropanoids and polyketides	Flavonoids	Flavonoid glycosides
neg_2087	2,6-Dihydroxynicotinate	1.34704059900903e-09	1.34704059900903e-09	1.34704059900903e-09	1.34704059900903e-09	1.34704059900903e-09	1.34704059900903e-09	92.4400167065155	92.9295813260612	47.9773743995845	74.6046955146563	64.8486405370692	95.6163539760349	35.7542456057294	0.000170747329512984	1.6620587705201	up	9.70058534014457	C6H5NO4	200.02156431615	3.3453	C15523	Nicotinate and nicotinamide metabolism(ko00760)	--	--	--	--	--	--	--	--	--	--
neg_2088	5-Hydroxymethylcytidine	1.34704059900903e-09	5.89840200820834	1.34704059900903e-09	1.34704059900903e-09	1.34704059900903e-09	1.34704059900903e-09	1.34704059900903e-09	2.91491263592046	1275.17473780724	671.433152402134	4.07630405052783	10.4392194340209	8.37928321248537	0.195741818176044	0.742115026062486	unchanged	-19.4121	C10H15N3O6	294.065451671691	3.3453	--	--	--	--	--	--	--	--	--	--	--	--
neg_2089	S-Glutathionyl-L-cysteine	3.54178402748245	1.34704059900903e-09	90.2004971407549	2.87654817578639	102.754808879409	1.34704059900903e-09	286.247728748026	205.256346443627	153.166359673206	251.688820411727	274.000208165869	245.417654856975	2.82804759394413	3.14971009607317e-05	1.59608015703942	up	-12.2425	C13H22N4O8S2	471.080892157977	3.35245	C05526	Cysteine and methionine metabolism(ko00270);;Metabolic pathways(ko01100)	--	--	--	--	--	--	--	--	--	--
neg_2090	2-Hydroxy-6-oxonona-2,4-diene-1,9-dioate	1.34704059900903e-09	1.34704059900903e-09	1.34704059900903e-09	1.34704059900903e-09	1.34704059900903e-09	1.34704059900903e-09	82.1535364765546	71.6211150825223	30.8905899850265	63.7149503875496	78.6368574464876	75.4785024382128	35.5354260489634	0.000327289982960756	1.6379765510417	up	-33.3035	C9H10O6	473.079421853252	3.35245	C04479	Phenylalanine metabolism(ko00360);;Metabolic pathways(ko01100);;Microbial metabolism in diverse environments(ko01120);;Degradation of aromatic compounds(ko01220)	--	--	--	--	--	--	--	--	--	--
neg_2091	N-[(7,8-Dihydropterin-6-yl)methyl]-4-(beta-D-ribofuranosyl)aniline 5'-phosphate	1.34704059900903e-09	1.34704059900903e-09	1.34704059900903e-09	1.34704059900903e-09	1.34704059900903e-09	1.34704059900903e-09	287.579724197587	280.908530781339	129.725265647149	252.295680110002	240.912533879222	277.702849115308	37.4033380480461	0.000160732602408369	1.66390414829706	up	-34.5094	C18H23N6O8P	503.089528099246	3.3453	C20562	Folate biosynthesis(ko00790);;Biosynthesis of cofactors(ko01240)	--	--	--	--	--	--	--	--	--	--
neg_2094	S-(Methyl)glutathione	48.3765155450514	160.92392351258	14.8294651811888	54.0931414380276	13.1425748682661	19.5625355779851	37.5249454652651	51.4593099907939	14.4728546927767	41.5957	2.6739130288541	34.0858638401834	-0.774129	0.406816150785739	0.47308672681405	unchanged	1.35247435893662	C11H19N3O6S	342.074558439871	3.3596	--	--	--	--	--	--	--	--	--	--	--	--
neg_2095	D-Galactosamine	132.375487572619	139.133757636771	160.888587577763	128.758140889697	126.898532331581	148.96521291826	199.414341478829	156.292966538503	183.757241965838	157.064049669636	154.346657937161	143.047158482919	0.247871630909359	0.0327234394403835	1.09414795963159	up	10.6227088653768	C6H13NO5	403.160752525096	3.3596	C02262	Galactose metabolism(ko00052);;Metabolic pathways(ko01100);;Phosphotransferase system (PTS)(ko02060)	--	--	--	--	--	--	--	--	--	--
neg_2096	(R)-3-((R)-3-Hydroxybutanoyloxy)butanoate	15.9967288385404	11.344481758023	21.5902045740469	20.6453572239899	15.8611769110247	14.5196071676556	28.9972223282863	32.1918956627003	28.654274634801	37.8549124605115	32.0642048566372	31.7585607621629	0.938115583491894	2.71854599410465e-05	1.59934577174935	up	3.90444167807495	C8H14O5	189.077589287154	3.36675	C04546	Butanoate metabolism(ko00650);;Metabolic pathways(ko01100)	--	--	--	--	--	--	--	--	--	--
neg_2097	D-idarate	259.195831851193	228.153419322407	234.841652150275	235.646542549454	225.738148955718	237.300827846807	244.701611970885	247.745736661586	255.51432733471	251.54357630553	244.601033216444	240.779292666078	0.0635706794788495	0.0848831380188364	0.923108954783404	unchanged	-8.06703	C6H8O8-2	207.012962662039	3.38035	--	--	--	--	--	--	--	--	--	--	--	--
neg_2098	Pelargonidin-3-O-glucoside	1.34704059900903e-09	1.34704059900903e-09	31.7003399747707	100.122056639888	24.1062331789882	1.34704059900903e-09	26.7072609484038	183.092768272976	42.0717056595875	26.4263554249902	1.34704059900903e-09	106.205312717765	1.30211052352654	0.269569638410946	0.611257404075137	unchanged	-1.30793	C21H21O10+	432.105628956314	3.3875	--	--	--	--	--	--	--	--	--	--	--	--
neg_2099	S-adenosyl-L-(2 hydroxyl-4-methylthio)butyrate	400.496791210967	444.231827220364	858.877130441385	1438.93081184395	723.129782153428	298.669784654072	882.875215475811	3228.92534371914	1010.13630696567	190.342882065342	37.9335755181926	768.966105756629	0.555251681632666	0.537665271768794	0.352335085138718	unchanged	-32.5351	C15H21N5O6S	444.106471843176	3.4018	--	--	--	--	--	--	--	--	--	--	--	--
neg_2101	2-Hydroxy-3-phenylpropenoate	1.34704059900903e-09	1.34704059900903e-09	1.34704059900903e-09	1.34704059900903e-09	1.34704059900903e-09	1.34704059900903e-09	58.8834651465924	57.5932670028236	56.7247772890063	40.0733451397918	44.2406526828944	45.7866598023637	35.1272090155167	2.19547179871462e-05	1.70493744880146	up	5.63618041058557	C9H8O3	163.040992283667	3.4161	C02763	Phenylalanine metabolism(ko00360);;Metabolic pathways(ko01100)	--	--	--	--	HMDB0012225	5801-57-0	Organic compounds	Benzenoids	Benzene and substituted derivatives	Phenylpyruvic acid derivatives
neg_2102	Benzo[a]pyrene-7,8-diol	41.9460435598707	8.87740356711547	86.6352913664705	29.9547891321281	58.0925181676251	98.6799401464847	1.34704059900903e-09	1.34704059900903e-09	1.34704059900903e-09	1.34704059900903e-09	1.34704059900903e-09	1.34704059900903e-09	-35.2233	0.0117205760983507	1.34460069413434	down	-9.52086	C20H14O2	321.066057075308	3.4161	C22355	Chemical carcinogenesis - reactive oxygen species(ko05208)	--	--	--	--	HMDB0060438	--	Organic compounds	Benzenoids	Pyrenes	--
neg_2105	Peonidin	68.0489468230246	127.609949429014	232.465575163059	104.547216748279	160.301756346447	132.621407512873	1.34704059900903e-09	1.34704059900903e-09	1.34704059900903e-09	1.34704059900903e-09	1.34704059900903e-09	1.34704059900903e-09	-36.5719	0.00179191640378064	1.53831542061544	down	18.1233686061864	C16H13O6+	322.051337378842	3.4447	C08726	--	LMPK12010006	Polyketides [PK]	Flavonoids [PK12]	Anthocyanidins [PK1201]	--	--	--	--	--	--
neg_2106	EPICATECHIN MONOGALLATE	1.34704059900903e-09	4.34405083790743	44.7006905198155	111.981662398203	67.8997608243095	12896.7258726256	3.79302193930539	272.646026301526	1.34704059900903e-09	1.34704059900903e-09	1.34704059900903e-09	40.5229054175016	-5.37194	0.364735567892313	0.518292711276522	unchanged	-1.03709	C22H18O10	441.082261853914	3.43755	--	--	--	--	--	--	--	--	--	--	--	--
neg_2109	Isoquercitrin	1.34704059900903e-09	1.34704059900903e-09	5.1606578241517	3.8449940305086	6.28736386550048	846.314474520284	13.0614580792021	61.3142519890919	1.34704059900903e-09	1.34704059900903e-09	1.34704059900903e-09	83.8063	-2.44545	0.443842408873325	0.436513890814822	unchanged	0.269780736894947	C21H20O12	463.08832484814	3.4733	C05623	Flavone and flavonol biosynthesis(ko00944);;Metabolic pathways(ko01100);;Biosynthesis of secondary metabolites(ko01110)	LMPK12112086	Polyketides [PK]	Flavonoids [PK12]	Flavones and Flavonols [PK1211]	HMDB0037362	482-35-9	Organic compounds	Phenylpropanoids and polyketides	Flavonoids	Flavonoid glycosides
neg_2110	Petunidin 3-O-(acetylglucoside)	364.770719258568	1024.24679391064	623.443824357448	1491.12659151555	531.982419156137	177.408160536971	2.78409741582242	416.658313419228	3.80169287617184	2.1689345817343	1.34704059900903e-09	51.3837266362649	-3.14339	0.0230074730521295	1.20439337912457	down	-0.805612	C24H25O13+	520.121819596055	3.46615	--	--	--	--	--	--	--	--	--	--	--	--
neg_2112	5-Oxoavermectin ''1a'' aglycone	1.34704059900903e-09	1.70650844072192	3.2160672812996	5.77021190147392	7.51344614095622	5.21032774108727	70.9389595017071	67.6734489057965	74.2131020787592	63.5443281653524	56.3787749889749	65.8985929772284	4.08951140911098	9.50032148260772e-08	1.72526942517341	up	-2.48695	C34H46O8	603.292488055171	3.48045	C11978	Biosynthesis of 12-, 14- and 16-membered macrolides(ko00522);;Metabolic pathways(ko01100);;Biosynthesis of secondary metabolites(ko01110)	--	--	--	--	--	--	--	--	--	--
neg_2115	4'-O-Methylnorbelladine	15.0145027987121	19.7510095505547	27.6370732454619	23.4430501374646	30.3382723993039	36.2331178502758	157.941224713134	160.619032146888	150.361390225121	184.308477134666	180.511905069132	171.411532374243	2.72131994956522	1.78789516307939e-08	1.72568539441431	up	39.5097085074631	C16H19NO3	545.287	3.4876	C16702	Isoquinoline alkaloid biosynthesis(ko00950);;Biosynthesis of alkaloids derived from shikimate pathway(ko01063);;Biosynthesis of secondary metabolites(ko01110)	--	--	--	--	--	--	--	--	--	--
neg_2119	(S)-Chiral alcohol	192.523755710361	287.521083986456	23.9967233049727	20.4994249301061	101.34633907892	89.1123511756658	25.2372489287716	211.782899643063	904.36706089236	134.216047342571	69.0358025276076	158.34227975398	1.07181259930172	0.38462060021681	0.491796241201412	unchanged	-28.9041	C16H16O6	325.060566453509	3.5019	C18354	Biosynthesis of type II polyketide products(ko01057);;Metabolic pathways(ko01100);;Biosynthesis of secondary metabolites(ko01110)	--	--	--	--	--	--	--	--	--	--
neg_2121	Dihydroxyphenylacetic acid	1919.9879294415	1757.71554445587	1756.53870865006	1773.89840972445	1543.39612509579	1594.78989802471	246.988117307511	255.175139471926	244.380481298854	266.491219255843	239.873620304402	258.50953498321	-2.77514	1.29087085311558e-06	1.73118476505491	down	4.21791533138236	C8H8O4	167.035691090819	3.52335	--	--	--	--	--	--	HMDB0001336	102-32-9	Organic compounds	Benzenoids	Phenols	Benzenediols
neg_2123	Luteolinidin	784.490236020793	2033.0161568189	343.03	625.742888517539	349.221410515525	445.903386039409	1.34704059900903e-09	0.0833501430959582	1.34704059900903e-09	1.34704059900903e-09	1.34704059900903e-09	1.34704059900903e-09	-15.7462	0.0338088594253323	1.17867279266861	down	14.2094757156048	C15H11O5+	292.039167900272	3.5591	C08652	--	--	--	--	--	HMDB0029249	1154-78-5	Organic compounds	Phenylpropanoids and polyketides	Flavonoids	Hydroxyflavonoids
neg_2124	Nocardicin E	97.8592192096001	226.221962500441	224.850031855422	644.77339559082	168.216216532898	29.6671952066295	210.908686833831	1371.79817041106	398.042881927592	85.1438052146297	1.34704059900903e-09	419.625844317027	0.836815192227005	0.438273634186397	0.437914758960931	unchanged	4.43009738750673	C19H17N3O7	444.106620847837	3.5591	C01739	Monobactam biosynthesis(ko00261);;Metabolic pathways(ko01100);;Biosynthesis of secondary metabolites(ko01110)	--	--	--	--	--	--	--	--	--	--
neg_2127	(S)-Norlaudanosoline	605.927642557324	626.946502588032	667.489873261307	509.575483470941	517.906393704544	497.700913922643	604.742999755854	549.680753344777	572.984586961497	518.813076973116	525.772621586377	519.268009624025	-0.0576934	0.512251044207665	0.375867238554917	unchanged	1.30336532999168	C16H17NO4	332.114335114955	3.56625	C02916	Isoquinoline alkaloid biosynthesis(ko00950);;Biosynthesis of secondary metabolites(ko01110)	--	--	--	--	HMDB0012486	57073-15-1	Organic compounds	Organoheterocyclic compounds	Isoquinolines and derivatives	Benzylisoquinolines
neg_2128	4-Hydroxycinnamyl aldehyde	185.286290080986	180.985669085712	177.491924331688	123.712130731678	113.721056413649	115.298705681461	192.160758094279	192.05909470571	175.981269740693	162.405912694539	161.829679975096	158.878339258881	0.218806189432453	0.162786003245647	0.765313172968648	unchanged	5.74727191366731	C9H8O2	147.04600396125	3.58055	C05608	Phenylpropanoid biosynthesis(ko00940);;Biosynthesis of phenylpropanoids(ko01061);;Metabolic pathways(ko01100);;Biosynthesis of secondary metabolites(ko01110)	--	--	--	--	HMDB0040986	20711-53-9	Organic compounds	Phenylpropanoids and polyketides	Cinnamaldehydes	--
neg_2129	Phenyllactic acid	879.745570692407	880.227189398754	891.606037392119	610.090201158293	575.485676326814	596.844366300448	956.232218925249	911.068323333581	917.071484392701	912.729820106246	808.725324557581	835.365478163471	0.268553462934169	0.0689550293640677	0.988002857295121	unchanged	4.31141464915171	C9H10O3	165.056433713806	3.58055	--	--	--	--	--	--	HMDB0000779	828-01-3	Organic compounds	Phenylpropanoids and polyketides	Phenylpropanoic acids	--
neg_2133	Folate	120.204179460627	175.919324265796	203.685632117418	229.007515414557	100.386242429958	52.4984088072576	68.0887685878272	340.503041940333	81.0098590554071	8.48708920157109	1.34704059900903e-09	93.8441293612764	-0.574856	0.428608723228877	0.447110705122733	unchanged	-47.7832	C19H19N7O6	486.11680518021	3.62345	C00504	One carbon pool by folate(ko00670);;Folate biosynthesis(ko00790);;Biosynthesis of phenylpropanoids(ko01061);;Metabolic pathways(ko01100);;Biosynthesis of cofactors(ko01240);;Antifolate resistance(ko01523);;Bile secretion(ko04976);;Vitamin digestion and absorption(ko04977)	--	--	--	--	HMDB0000121	59-30-3	Organic compounds	Benzenoids	Phenols	Methoxyphenols
neg_2139	Cephalosporin C	1.34704059900903e-09	1.34704059900903e-09	189.805924083184	233.48701160868	146.064	1.34704059900903e-09	309.542632621757	990.826336963342	641.629802530411	70.4101673227496	1.34704059900903e-09	246.268244033989	1.98807311360987	0.129373085781107	0.850218548185524	unchanged	-2.53638	C16H21N3O8S	414.096606348133	3.68065	C00916	Penicillin and cephalosporin biosynthesis(ko00311);;Metabolic pathways(ko01100);;Biosynthesis of secondary metabolites(ko01110);;Cephalosporins - parenteral agents(ko07012);;Cephalosporins - oral agents(ko07013)	--	--	--	--	HMDB0060450	--	Organic compounds	Organic acids and derivatives	Carboxylic acids and derivatives	Amino acids, peptides, and analogues
neg_2147	Gln-KPA	253.884437318854	226.056844532864	819.875095451331	304.114743228387	737.064720016127	331.74989095479	1.34704059900903e-09	1.34704059900903e-09	1.34704059900903e-09	1.34704059900903e-09	1.34704059900903e-09	1.34704059900903e-09	-38.2667	0.00877120697178236	1.38056899970615	down	-23.316	C16H24N7O8P	508.100766888349	3.73713333333333	--	--	--	--	--	--	--	--	--	--	--	--
neg_2148	Astragalin	1.34704059900903e-09	7.19531944515197	3.21283538848351	1.34704059900903e-09	2.51192147882442	1970.02737749432	1.34704059900903e-09	17.1429728842827	3.2727582551288	4.4598329873613	8.17177576184155	12.8162056052793	-5.43415	0.370060493894938	0.512622138197142	unchanged	-0.802305	C21H20O11	447.092925511318	3.75143333333333	C12249	Flavone and flavonol biosynthesis(ko00944);;Biosynthesis of secondary metabolites(ko01110)	LMPK12111725	Polyketides [PK]	Flavonoids [PK12]	Flavones and Flavonols [PK1211]	HMDB0037429	480-10-4	Organic compounds	Phenylpropanoids and polyketides	Flavonoids	Flavonoid glycosides
neg_2149	Furylacetone	394.828661237888	390.282971614044	422.576429504315	376.024018895953	453.599826569295	417.001924090128	11.1232402954673	13.1573649514139	17.9081371893255	12.2799445812263	7.21976759952985	12.1273258387292	-5.05525	2.64101703195373e-07	1.73245331472505	down	14.9201208474148	C7H8O2	307.122411745839	3.76573333333333	--	--	--	--	--	--	HMDB0032917	6975-60-6	Organic compounds	Organoheterocyclic compounds	Heteroaromatic compounds	--
neg_2150	5'-amino-5'-deoxyuridine	173.814886655132	184.009931802534	159.197541041416	167.647107761115	178.758912996568	185.090631294374	1.34704059900903e-09	6.55401340468366	1.34704059900903e-09	2.79034341667453	1.34704059900903e-09	1.34704059900903e-09	-6.81004	2.82548032843138e-08	1.73522057354478	down	-6.61849	C9H14N3O5+	265.066397851512	3.78003333333333	--	--	--	--	--	--	--	--	--	--	--	--
neg_2155	Sarmentosin	9949.62581719639	4013.38799459979	46016.9664500652	9874.28718710846	46832.5280315063	11908.9029229845	18559.2825131576	3217.7240146207	11046.7817231965	853.808733262213	1509.58796445464	1564.81504649388	-1.80695	0.11920206731623	0.852886609238722	unchanged	-18.3482	C11H17NO7	296.070122096164	3.79433333333333	C08340	--	--	--	--	--	HMDB0030697	71933-54-5	Organic compounds	Lipids and lipid-like molecules	Fatty Acyls	Fatty acyl glycosides
neg_2163	Oxytetracycline	102.403268147139	112.188441065392	79.7838097124936	101.054837114991	90.3990791657669	106.832123050872	66.5383390435918	242.794277717394	103.784472912224	217.473098996929	193.076660158835	198.839339817246	0.786829186724357	0.0520673188829371	1.08172643920878	unchanged	-8.09273	C22H24N2O9	495.113857802589	3.78718333333333	C06624	Tetracycline biosynthesis(ko00253);;Biosynthesis of type II polyketide products(ko01057);;Metabolic pathways(ko01100);;Biosynthesis of secondary metabolites(ko01110)	LMPK07000005	Polyketides [PK]	Linear tetracyclines [PK07]	--	HMDB0014733	79-57-2	Organic compounds	Phenylpropanoids and polyketides	Tetracyclines	--
neg_2165	2'-O-(3'', 4''-Dimethoxybenzoyl)vitexin	121.352147907413	1.34704059900903e-09	7911.98882385038	171.461396689257	7439.44249698534	376.883201948057	894.958717055303	1.34704059900903e-09	244.625420663166	1.34704059900903e-09	1.34704059900903e-09	1.34704059900903e-09	-3.8134	0.178917678943765	0.759477129803225	unchanged	-4.21421	C30H28O13	595.143202208954	3.79433333333333	--	--	--	--	--	--	--	--	--	--	--	--
neg_2174	2-formamido-N(1)-(5-phospho-D-ribosyl)acetamidine	7435.60384261514	9992.29820877582	10699.3725371605	8416.99369337677	11661.9623667799	6928.39671672874	973.673	905.855415104453	866.506266189747	581.029259006032	588.791213425142	624.198213644782	-3.60218	0.000101834133922572	1.66891237061803	down	9.11228557793353	C8H16N3O8P	358.068556744475	3.83008333333333	--	--	--	--	--	--	--	--	--	--	--	--
neg_2175	D-Mannonate	390.392131117128	450.732439855529	664.903462619302	1757.05159504663	717.897491350696	224.032497524803	1564.27476133309	3753.20010644982	755.170567561532	277.725142915424	113.361136070076	1105.96811023267	0.848126991312595	0.373564920235665	0.503732210877223	unchanged	-6.9347	C6H11O7-	435.096453017888	3.83008333333333	C00514	Pentose and glucuronate interconversions(ko00040);;Metabolic pathways(ko01100)	--	--	--	--	HMDB0242119	--	Organic compounds	Organic acids and derivatives	Hydroxy acids and derivatives	Medium-chain hydroxy acids and derivatives
neg_2176	N,N'-Diformyldityrosine	93.7203904686798	105.788492983994	182.344166097696	499.544906477327	224.830458323727	48.6553689336149	442.359844520123	1060.26448588066	213.615220840427	69.3435387944097	13.6929106266289	320.342452584222	0.876056912953864	0.374286806136744	0.502735413569419	unchanged	-5.39837	C20H20N2O8	437.094387047757	3.83008333333333	--	--	--	--	--	--	--	--	--	--	--	--
neg_2177	alpha-(2,6-anhydro-3-deoxy-D-arabino-heptulopyranosid)onate 7-phosphonate	39.5535863933334	19.8446510745909	142.524690174655	45.9081125766489	179.36636452581	87.6466465779815	1.34704059900903e-09	1.34704059900903e-09	1.34704059900903e-09	1.34704059900903e-09	1.34704059900903e-09	1.34704059900903e-09	-35.8906	0.0210391157394964	1.25048116914491	down	14.1542994732444	C7H14O8P-	256.038990861809	3.83723333333333	--	--	--	--	--	--	--	--	--	--	--	--
neg_2178	Afzelechin	717.577331782201	720.624663066818	671.857189432421	722.088888377766	780.019887892727	3201.25184375082	589.445841286965	807.129232789562	867.128820784851	589.404545707827	509.584335101042	618.041835530676	-0.775344	0.30747427975153	0.581243335674782	unchanged	-32.1109	C15H14O5	607.165571479075	3.83723333333333	C09320	Flavonoid biosynthesis(ko00941);;Biosynthesis of secondary metabolites(ko01110)	LMPK12020035	Polyketides [PK]	Flavonoids [PK12]	Flavans, Flavanols and Leucoanthocyanidins [PK1202]	HMDB0030823	2545-00-8	Organic compounds	Phenylpropanoids and polyketides	Flavonoids	Flavans
neg_2179	N-Glycoloyl-neuraminate	1772.70390155862	2666.58094065095	2359.01416499718	2284.9998761714	2667.54627568862	1619.25327878312	177.974646617014	250.810824101538	146.363538188133	135.051083444254	85.6589898022124	141.817240540486	-3.83378	7.65517969463258e-05	1.6751264349355	down	-7.2225	C11H19NO10	360.067949068559	3.83723333333333	C03410	Amino sugar and nucleotide sugar metabolism(ko00520)	--	--	--	--	HMDB0000833	1113-83-3	Organic compounds	Organic oxygen compounds	Organooxygen compounds	Carbohydrates and carbohydrate conjugates
neg_2180	2-Oxoindole-3-acetate	508.970344713796	668.395144903587	480.802901115496	608.328478238346	591.916629816723	412.359813727173	51.8874979662236	66.2401779522676	61.3210965166614	38.0998900329689	24.1172414187961	36.2869669335837	-3.55672	3.52107697353808e-05	1.69009443233611	down	4.85632360200885	C10H9NO3	226.028572292766	3.85868333333333	C22202	Tryptophan metabolism(ko00380)	--	--	--	--	--	--	--	--	--	--
neg_2182	Flumequine	121.604259610062	10.9370018262594	343.156310792885	33.6664617527438	442.541658528195	210.817964010042	2.85678459720265	1.34704059900903e-09	9.27871008808018	1.34704059900903e-09	5.66562244911498	1.34704059900903e-09	-6.0294	0.042276511268549	1.12184170162819	down	0.538308195058508	C14H12FNO3	282.054929829889	3.85868333333333	--	--	--	--	--	--	HMDB0041895	42835-25-6	Organic compounds	Organoheterocyclic compounds	Quinolines and derivatives	Quinoline carboxylic acids
neg_2183	Glutathione	4051.66915548407	1468.30980394455	9822.97692242926	2107.15039022835	10803.4143023616	5694.82223435324	1196.39841491834	294.727464932412	1586.55669670518	447.790348617683	1127.6437480948	398.245881618088	-2.7486	0.029198119918492	1.18682522266751	down	4.41822014989454	C10H17N3O6S	328.059830860811	3.85868333333333	C00051	Cysteine and methionine metabolism(ko00270);;Glutathione metabolism(ko00480);;Metabolic pathways(ko01100);;Biosynthesis of cofactors(ko01240);;ABC transporters(ko02010);;Ferroptosis(ko04216);;Thyroid hormone synthesis(ko04918);;Bile secretion(ko04976);;Chemical carcinogenesis - reactive oxygen species(ko05208);;Diabetic cardiomyopathy(ko05415)	--	--	--	--	HMDB0000125	70-18-8	Organic compounds	Organic acids and derivatives	Carboxylic acids and derivatives	Amino acids, peptides, and analogues
neg_2187	4-(L-Alanin-3-yl)-2-hydroxy-cis,cis-muconate 6-semialdehyde	11.8039613028787	118.745879348653	1.34704059900903e-09	35.0986232574806	1.34704059900903e-09	1.34704059900903e-09	25.2644555115851	179.216259518077	6.94814846066398	41.9429187335083	1.34704059900903e-09	83.7245590285117	1.02503614369237	0.415122840077528	0.457646243787553	unchanged	-19.0365	C9H11NO6	250.028944412189	3.89445	C04796	Tyrosine metabolism(ko00350)	--	--	--	--	--	--	--	--	--	--
neg_2188	Brevifolin	146.156503182399	188.784402148903	87.8197055207591	18.7121642096661	52.2321043035432	109.596969611838	1.34704059900903e-09	1.34704059900903e-09	1.34704059900903e-09	1.34704059900903e-09	1.34704059900903e-09	1.34704059900903e-09	-36.1193	0.0105234133731733	1.36377138634055	down	13.1025991232795	C12H8O6	269.010005658938	3.88731666666667	--	--	--	--	--	--	HMDB0029645	90-24-4	Organic compounds	Organic oxygen compounds	Organooxygen compounds	Carbonyl compounds
neg_2190	N-Acetylneuraminic acid	134.14275082242	127.589994451661	53.1720742646275	95.6178675045022	66.2000821601674	110.314936455955	15.8118594869471	3.36654000671091	3.66111539143573	1.34704059900903e-09	1.34704059900903e-09	1.34704059900903e-09	-4.68385	0.000735294425572093	1.58698147056477	down	-4.33818	C11H19NO9	344.074041533569	3.92306666666667	C00270	Amino sugar and nucleotide sugar metabolism(ko00520);;O-Antigen nucleotide sugar biosynthesis(ko00541);;Metabolic pathways(ko01100);;Biosynthesis of nucleotide sugars(ko01250)	--	--	--	--	HMDB0000230	19342-33-7	Organic compounds	Organic oxygen compounds	Organooxygen compounds	Carbohydrates and carbohydrate conjugates
neg_2191	Pelargonidin 3-O-glucoside	6.8128034509848	1.34704059900903e-09	261.372919399893	1.34704059900903e-09	411.748493025128	12.0263743008968	1.34704059900903e-09	1.34704059900903e-09	1.34704059900903e-09	1.34704059900903e-09	1.34704059900903e-09	1.34704059900903e-09	-36.3171	0.173168001234269	0.768308082408751	unchanged	5.81920296702945	C21H21O10+	454.090660064271	3.92306666666667	C12137	Anthocyanin biosynthesis(ko00942);;Metabolic pathways(ko01100);;Biosynthesis of secondary metabolites(ko01110)	LMPK12010016	Polyketides [PK]	Flavonoids [PK12]	Anthocyanidins [PK1201]	HMDB0304718	--	Organic compounds	Phenylpropanoids and polyketides	Stilbenes	--
neg_2194	Rhizocticin A	61.8650007517885	202.197615069361	12.3016061143034	199.148691312629	2.99392935164525	7.49312074981264	1.34704059900903e-09	1.34704059900903e-09	1.34704059900903e-09	1.34704059900903e-09	1.34704059900903e-09	1.34704059900903e-09	-35.8074	0.091330836850788	0.967935309656156	unchanged	4.00817182269196	C11H22N5O6P	386.101578769359	3.9302	C17944	Phosphonate and phosphinate metabolism(ko00440)	--	--	--	--	--	--	--	--	--	--
neg_2197	Salbostatin 6'-phosphate	1.34704059900903e-09	1.34704059900903e-09	4.41388119765184	118.798221781306	4.50473276717513	1.34704059900903e-09	13.8337936147146	340.98600673898	1.34704059900903e-09	1.34704059900903e-09	1.34704059900903e-09	59.0750777914403	1.6963156807131	0.445278609614589	0.434918457011033	unchanged	-4.4126	C13H24NO11P	446.105130158913	3.94451666666667	C21211	Acarbose and validamycin biosynthesis(ko00525);;Biosynthesis of secondary metabolites(ko01110)	--	--	--	--	--	--	--	--	--	--
neg_2202	Coproporphyrinogen I	177.793982814075	201.305594537438	191.757884991726	177.340190833059	210.502363731588	190.078103345162	213.869675698008	199.937600741891	209.283264209068	210.776468994456	208.105514357614	188.999457630646	0.0996977479459846	0.064518243577636	0.979090594441509	unchanged	-8.38492	C36H44N4O8	659.303101258024	3.95165	C05768	Porphyrin metabolism(ko00860);;Metabolic pathways(ko01100);;Biosynthesis of secondary metabolites(ko01110)	--	--	--	--	HMDB0002158	31110-56-2	Organic compounds	Organoheterocyclic compounds	Tetrapyrroles and derivatives	Porphyrins
neg_2209	L-xylo-Hexulonolactone	392.039363336124	697.793259322948	205.309957452766	540.783413602588	134.243314521934	219.863276928598	391.339366431333	672.328417860875	176.191525796618	300.585377290855	136.498803653361	470.794384623464	-0.0281344	0.954755095901604	0.0358752788376674	unchanged	-28.5054	C6H8O6	197.001737931313	4.00171666666667	C03289	Ascorbate and aldarate metabolism(ko00053);;Metabolic pathways(ko01100)	--	--	--	--	--	--	--	--	--	--
neg_2211	8-hydroxyquinoline	27.379077064518	23.6905456086514	20.1316821772239	23.2102688776195	21.2709033125817	28.6967608680644	46.9217727504652	57.1856884995511	77.864177621486	70.0889676317349	59.4218306307534	67.2770444867513	1.3914187105084	0.000164659195441123	1.62808485909893	up	6.23718000677147	C9H7NO	144.046392137049	4.02316666666667	C19434	--	--	--	--	--	--	--	--	--	--	--
neg_2213	fosfomycin	1.34704059900903e-09	1.34704059900903e-09	229.183683445868	3.88901806348353	205.151766505923	4.00384339201832	42.5038399401417	1.34704059900903e-09	8.02294065227145	1.34704059900903e-09	1.34704059900903e-09	1.34704059900903e-09	-3.12967	0.212607811799245	0.702941986513297	unchanged	-5.58679	C3H7O4P	335.028699620118	4.01601666666667	C06454	Biosynthesis of various antibiotics(ko00998);;Metabolic pathways(ko01100);;Biosynthesis of secondary metabolites(ko01110)	--	--	--	--	HMDB0014966	23155-02-4	Organic compounds	Organic acids and derivatives	Organic phosphonic acids and derivatives	Organic phosphonic acids
neg_2222	Pimelylcarnitine	187.776497262251	201.561349388219	194.031510835898	192.628047227907	185.863258300932	178.161377440884	189.187190281235	195.533305365398	217.40996464971	211.690206354635	207.937815243493	209.176517377262	0.110692864107382	0.0203783065038322	1.14737823479382	up	-48.108	C14H25NO6	651.305408274187	4.05105	--	--	--	--	--	--	HMDB0013328	--	Organic compounds	Lipids and lipid-like molecules	Fatty Acyls	Fatty acid esters
neg_2227	2-n-Propyl-3-pentenoic acid	569.606160919826	607.496276712256	532.832579625838	548.898138807223	468.474516684479	625.116697973276	797.723099730897	829.814989258933	3942.78641397595	1724.83381957914	920.019541318987	841.63679309933	1.4337989479591	0.120002883493157	0.883644252683208	unchanged	4.7505705850972	C8H14O2	187.098257611233	4.07963333333333	C16654	Drug metabolism - cytochrome P450(ko00982)	--	--	--	--	HMDB0013903	--	Organic compounds	Lipids and lipid-like molecules	Fatty Acyls	Fatty acids and conjugates
neg_2228	5-Hydroxyindoleacetate	1467.89149774809	1876.37407665311	2169.52970978449	1697.74118113936	1993.79557853267	1160.14617007241	1581.48527146671	1408.76653090322	1572.24420826583	1006.5502828755	871.058459699386	1147.1745759718	-0.450132	0.0391608599771966	1.04578188886717	down	4.19572064277892	C10H9NO3	226.028446079125	4.07963333333333	C05635	Tryptophan metabolism(ko00380);;Metabolic pathways(ko01100);;Serotonergic synapse(ko04726)	--	--	--	--	HMDB0000763	54-16-0	Organic compounds	Organoheterocyclic compounds	Indoles and derivatives	Indolyl carboxylic acids and derivatives
neg_2231	3D-3,5/4-Trihydroxycyclohexane-1,2-dione	63.370065481337	53.2659567607644	150.592517098317	58.2480275130453	151.134437042276	61.0988839970613	71.4795129729894	34.3129086989388	52.5554069728337	23.877145162844	17.3853168506387	27.5237396643931	-1.24328	0.0452022029404536	1.0581471708591	down	-29.4832	C6H8O5	181.007122763932	4.0868	C04287	Inositol phosphate metabolism(ko00562);;Metabolic pathways(ko01100);;Microbial metabolism in diverse environments(ko01120)	--	--	--	--	--	--	--	--	--	--
neg_2235	Arginyl-Serine	9518.98477205168	2204.27284709342	40233.2560237292	7167.82654883311	37827.878631315	12410.7499827389	16728.5224612261	2512.81099808545	9754.95836210455	731.189145119474	1749.3379403114	1239.41129876237	-1.74105	0.123585872613414	0.841440848933582	unchanged	-40.7852	C13H15N3O3	296.070093170639	4.10825	--	--	--	--	--	--	HMDB0028718	70921-62-9	Organic compounds	Organic acids and derivatives	Carboxylic acids and derivatives	Amino acids, peptides, and analogues
neg_2239	3',5'-cyclic dAMP	963.203807719492	391.177165041492	2258.34067498256	295.682914993983	2268.71990279139	1345.47041524978	227.751273488674	1.98486083899711	285.313102061959	50.3683308785685	292.422326081445	41.6562823971656	-3.06404	0.0262302614724396	1.20414150128376	down	-8.50807	C10H12N5O5P	312.047665188171	4.10825	C00968	--	--	--	--	--	--	--	--	--	--	--
neg_2242	Violaceinic acid	68.0564792910601	26.6947462894164	195.283938838178	78.5195301906139	194.281755100223	85.7329778345719	104.111163101758	19.5420213669273	53.2329589887632	1.34704059900903e-09	2.66366442187246	1.34704059900903e-09	-1.85288	0.0464969107725681	1.03048839577255	down	23.2358929955816	C21H15N3O4	408.08432673073	4.10825	C21135	Staurosporine biosynthesis(ko00404);;Metabolic pathways(ko01100);;Biosynthesis of secondary metabolites(ko01110)	--	--	--	--	--	--	--	--	--	--
neg_2245	Vitexin 2''-O-beta-D-glucoside	517.176399427302	1.34704059900903e-09	12567.5974034745	283.665560750433	9694.63470435669	1129.23616243101	1751.36570786047	6.66563697109075	583.528636171855	1.34704059900903e-09	1.34704059900903e-09	1.34704059900903e-09	-3.36901	0.172160618314295	0.771148120241413	unchanged	-9.97865	C27H30O15	593.145264924594	4.10825	C04024	Flavone and flavonol biosynthesis(ko00944)	--	--	--	--	--	--	--	--	--	--
neg_2246	Quercetin 3-O-[beta-D-xylosyl-(1->2)-beta-D-glucoside]	323.982331558753	1.34704059900903e-09	10584.613502782	192.011368628411	8053.30683898214	891.492036472479	1378.88157788525	1.34704059900903e-09	428.449243339311	1.34704059900903e-09	1.34704059900903e-09	1.34704059900903e-09	-3.47134	0.175550662036097	0.765640137692456	unchanged	20.5577603230664	C26H28O16	595.142713635592	4.10825	C12637	Flavone and flavonol biosynthesis(ko00944)	--	--	--	--	--	--	--	--	--	--
neg_2249	2-Oxo-10-methylthiodecanoic acid	388.490901805339	413.995572932773	408.618383719557	496.69631440845	325.263622628246	323.545918850847	1.34704059900903e-09	1.34704059900903e-09	1.34704059900903e-09	3.54237929575319	1.34704059900903e-09	1.34704059900903e-09	-9.37778	2.47353975390328e-05	1.7066549295406	down	3.33253936876341	C11H20O3S	277.112291896842	4.11538333333333	C17232	Glucosinolate biosynthesis(ko00966);;Biosynthesis of secondary metabolites(ko01110);;2-Oxocarboxylic acid metabolism(ko01210)	--	--	--	--	--	--	--	--	--	--
neg_2250	5-amino-1-(5-phospho-D-ribosyl)imidazole-4-carboxylate	188.328083566644	113.679163556372	458.337493716699	75.0294732708115	545.76090848023	339.319539557097	35.5870867128254	0.440470474325471	44.3662207243329	3.52491516889708	88.5631073239257	1.34704059900903e-09	-3.31827	0.0208500462317795	1.2368206414519	down	14.7396496352231	C9H14N3O9P	338.044486667956	4.12255	C04751	Purine metabolism(ko00230);;Metabolic pathways(ko01100);;Biosynthesis of secondary metabolites(ko01110)	--	--	--	--	HMDB0006273	6001-14-5	Organic compounds	Organic oxygen compounds	Organooxygen compounds	Carbohydrates and carbohydrate conjugates
neg_2257	6'-Dehydro-6'-oxoparomamine	430.695006120721	447.595218870823	471.392792465809	470.598871459255	472.404101779008	452.156652262536	498.942350405735	470.722940666346	520.638573221177	491.357897510408	466.889377929284	495.236989128795	0.100950396672043	0.0111297939815997	1.22587181666725	up	1.32319428313108	C12H23N3O7	701.321901075075	4.17258333333333	C17583	Neomycin, kanamycin and gentamicin biosynthesis(ko00524);;Biosynthesis of secondary metabolites(ko01110)	--	--	--	--	--	--	--	--	--	--
neg_2258	8-Amino-8-demethylriboflavin 5'-phosphate	493.660943262349	100.588118908737	5090.46492122091	344.514964945905	5054.36620002746	1080.50687122504	1.34704059900903e-09	1.34704059900903e-09	1.34704059900903e-09	1.34704059900903e-09	1.34704059900903e-09	1.34704059900903e-09	-40.4529	0.0913704865080804	0.948490325905334	unchanged	29.809011432544	C16H20N5O9P	502.111692436508	4.17975	C21805	Biosynthesis of various antibiotics(ko00998);;Metabolic pathways(ko01100);;Biosynthesis of secondary metabolites(ko01110)	--	--	--	--	--	--	--	--	--	--
neg_2262	S-Adenosylhomocysteine	131.682084663784	161.696570175737	296.745237853381	497.065013764993	276.924381968136	75.6479708717231	529.782843233157	893.693003157907	328.578549670329	97.7826492549027	58.8965583060985	357.067320553744	0.654191505594879	0.356750286935196	0.517781149873947	unchanged	-25.8156	C14H20N6O5S	405.086340261941	4.20118333333333	C00021	Cysteine and methionine metabolism(ko00270);;Metabolic pathways(ko01100);;Biosynthesis of amino acids(ko01230);;Biosynthesis of cofactors(ko01240);;Chemical carcinogenesis - reactive oxygen species(ko05208)	--	--	--	--	HMDB0000939	979-92-0	Organic compounds	Organoheterocyclic compounds	Lactones	Gamma butyrolactones
neg_2264	O-Succinyl-L-homoserine	2429.62996833817	2374.76176231317	2448.90140629277	2399.65115264943	2252.09225461277	2228.63155897322	2465.88024406241	2433.38060019201	2368.67284744988	2263.89108266341	2281.08	2344.84675385567	0.00245605832412612	0.937922347914722	0.0323729098006132	unchanged	-22.0235	C8H13NO6	240.044130172328	4.20833333333333	C01118	Cysteine and methionine metabolism(ko00270);;Sulfur metabolism(ko00920);;Metabolic pathways(ko01100);;Biosynthesis of secondary metabolites(ko01110);;Biosynthesis of amino acids(ko01230)	--	--	--	--	HMDB0255868	--	Organic compounds	Organic acids and derivatives	Carboxylic acids and derivatives	Amino acids, peptides, and analogues
neg_2265	FR 900098	642.801763654257	643.249832662144	649.635225015828	649.443638464898	589.574058180427	589.67117827582	644.726073108321	638.767129439015	630.712676156358	611.413682502457	586.034683300844	641.648150971534	-0.00425009	0.905787790692815	0.0785851539794958	unchanged	-10.6607	C5H12NO5P	242.041411340262	4.20833333333333	C17942	Phosphonate and phosphinate metabolism(ko00440)	--	--	--	--	--	--	--	--	--	--
neg_2267	p-CHLOROPHENYLALANINE	39.5061906506355	45.6303894615095	35.372499726912	51.5322018049456	35.5180216959117	37.6662182918361	38.7440579791933	39.4949922908314	34.9237981376915	31.9386866847694	28.3143211014157	31.475300211112	-0.259251	0.0643902160481013	0.973733399939441	unchanged	5.18657488244421	C9H10ClNO2	198.033762168517	4.21548333333333	--	--	--	--	--	--	HMDB0033261	101365-03-1	Organic compounds	Phenylpropanoids and polyketides	2-arylbenzofuran flavonoids	--
neg_2268	L-Ala-L-Glu	42.9382613503784	35.5296770112978	60.5311046007637	70.533264958447	74.8412023148806	46.9476629133349	1.34704059900903e-09	16.0962951936571	2.38253095768281	5.66550014893001	5.72132602790675	10.7730611157918	-3.0273	0.000325507959030181	1.58573015405423	down	-33.8777	C8H13N2O5-	252.044493569196	4.22263333333333	--	--	--	--	--	--	HMDB0028686	13187-90-1	Organic compounds	Organic acids and derivatives	Carboxylic acids and derivatives	Amino acids, peptides, and analogues
neg_2274	Candicidin D	29.5827763089059	17.4653121402868	39.5724943793235	24.9955612008174	23.2737382967522	28.4562917377572	64.096055039333	82.663237773254	74.3786680211327	76.7719604579662	59.6665345281805	65.0966309157342	1.37160958920641	4.2701376266949e-06	1.64697386004365	up	-41.8026	C59H84N2O18	1107.51829621653	4.24408333333333	C06690	Type I polyketide structures(ko01052)	--	--	--	--	--	--	--	--	--	--
neg_2276	2'-Norberbamunine	1.34704059900903e-09	1.34704059900903e-09	1.34704059900903e-09	1.34704059900903e-09	1.34704059900903e-09	1368.75096387786	21.4098353650533	82.9382003937875	29.733913934118	61.0783526546468	34.7846704778904	60.6268737368728	-2.23589	0.466801842464938	0.415234507940874	unchanged	4.50509864357485	C35H38N2O6	1163.54394385373	4.25838333333333	C06512	Isoquinoline alkaloid biosynthesis(ko00950)	--	--	--	--	--	--	--	--	--	--
neg_2281	Gentamicin X2	31.5351601104837	25.0610755785374	36.8029130025547	23.843574586789	25.2846774499955	29.2495744745122	52.6274134723147	45.693	49.5285803965462	44.2726776326746	60.5760139545109	61.0181105479707	0.868921379986792	0.000104502631950834	1.56764201388592	up	-36.5522	C19H38N4O10	963.475055223601	4.25838333333333	C17702	Neomycin, kanamycin and gentamicin biosynthesis(ko00524);;Biosynthesis of secondary metabolites(ko01110)	--	--	--	--	--	--	--	--	--	--
neg_2283	4-Amino-2-methyl-5-(phosphooxymethyl)pyrimidine	371.610828333587	735.076321931496	10.7812277542389	524.196566342597	2.97186394706794	97.3329902284626	92.3230140557624	338.863604749424	24.8398336581114	314.773385392043	20.6863639272959	355.283054669682	-0.603144	0.499490527610319	0.386628195312157	unchanged	22.745582335642	C6H10N3O4P	264.044077525994	4.26555	C04556	Thiamine metabolism(ko00730);;Metabolic pathways(ko01100);;Biosynthesis of cofactors(ko01240)	--	--	--	--	HMDB0304169	--	Organic compounds	Organoheterocyclic compounds	Diazines	Pyrimidines and pyrimidine derivatives
neg_2285	2-Acetamidoethylphosphonate	260.795656182791	222.600535948452	136.186519940651	563.154294710552	170.988334249021	1.34704059900903e-09	1.34704059900903e-09	1.34704059900903e-09	1.34704059900903e-09	1.34704059900903e-09	1.34704059900903e-09	1.34704059900903e-09	-37.2853	0.0323761181411047	1.19494256737233	down	1.20335544560457	C4H10NO4P	333.062614439819	4.26555	C21403	Phosphonate and phosphinate metabolism(ko00440)	--	--	--	--	--	--	--	--	--	--
neg_2290	MurNAc-6-P	1.34704059900903e-09	11.1380153061299	1.34704059900903e-09	54.7436938784235	1.34704059900903e-09	1.34704059900903e-09	1.34704059900903e-09	334.857655042215	1.34704059900903e-09	16.220413263343	1.34704059900903e-09	99.1700775771522	2.77277044619874	0.294323038060984	0.604128462373702	unchanged	-3.66904	C11H20NO11P	372.068751823997	4.30843333333333	--	--	--	--	--	--	--	--	--	--	--	--
neg_2292	PS(18:0/0:0)	344.194496449949	360.30987247196	404.562969920501	368.002372294225	364.707062913192	381.59092059012	441.989245343378	453.825033552937	485.134418053344	411.076149745208	428.796423292356	439.149131494881	0.258663635223837	0.000297076488565948	1.5091	up	-46.9171	C24H48NO9P	570.280225729892	4.30843333333333	--	--	LMGP03050006	Glycerophospholipids [GP]	Glycerophosphoserines [GP03]	Monoacylglycerophosphoserines [GP0305]	HMDB0240606	119786-67-3	Organic compounds	Lipids and lipid-like molecules	Glycerophospholipids	Glycerophosphoserines
neg_2294	2-Descarboxy-betanidin	161.468696578844	155.819910259036	37.429016160976	228.064084282971	38.9741773167565	78.6318686222763	119.030030006762	176.404961393259	36.2663533318179	78.7921099014088	32.4314570145149	148.430084512207	-0.244129	0.657682734329369	0.258323495273374	unchanged	-21.2172	C17H17N2O6+	366.076006855091	4.31558333333333	C17757	Betalain biosynthesis(ko00965)	--	--	--	--	--	--	--	--	--	--
neg_2295	2-Hydroxy-4,7-dimethoxy-1,4-benzoxazin-3(4H)-one glucoside (HDMBOA glucoside)	83.0873148388566	86.9903927486363	117.786300724307	181.377684927863	93.8733046157412	45.221514316623	45.4070871341453	100.403403901882	9.85632235967982	1.34704059900903e-09	1.34704059900903e-09	21.3116633350533	-1.7813	0.0151002252657691	1.19035842153186	down	-13.2478	C16H21NO10	408.086085257748	4.31558333333333	--	--	--	--	--	--	--	--	--	--	--	--
neg_2296	Validoxylamine A 7'-phosphate	305.81719882996	126.393590250444	532.583527448524	177.849190470361	513.475537962878	308.463701081021	6.31503862232437	1.34704059900903e-09	1.34704059900903e-09	1.34704059900903e-09	1.34704059900903e-09	1.34704059900903e-09	-8.28122	0.0050010668481441	1.44580652601216	down	4.92863222236651	C14H26NO11P	450.095794579014	4.31558333333333	C21219	Acarbose and validamycin biosynthesis(ko00525);;Metabolic pathways(ko01100);;Biosynthesis of secondary metabolites(ko01110)	--	--	--	--	--	--	--	--	--	--
neg_2298	PI(18:1(9Z)/0:0)	355.871734333398	366.817748424726	410.438319960551	394.268754724658	394.596444559541	368.205623072737	493.823976281513	481.556366211568	529.877576755777	476.394492240932	465.060922562193	489.400947794564	0.358435396769553	6.34991989011788e-06	1.63439825725487	up	-2.16222	C27H51O12P	643.308722890948	4.32273333333333	--	--	LMGP06050005	Glycerophospholipids [GP]	Glycerophosphoinositols [GP06]	Monoacylglycerophosphoinositols [GP0605]	HMDB0256522	--	Organic compounds	Lipids and lipid-like molecules	Glycerophospholipids	Glycerophosphoinositols
neg_2300	3,6-Dihydronicotinic acid	13.2856455489598	1.34704059900903e-09	30.1278029709545	1.34704059900903e-09	46.4502455372121	61.7636901492944	1.34704059900903e-09	1.34704059900903e-09	1.34704059900903e-09	1.34704059900903e-09	15.1084097684176	1.34704059900903e-09	-3.32711	0.0803178779158263	0.963133234434913	unchanged	5.03422616952079	C6H7NO2	124.041031554705	4.32988333333333	C16671	Tropane, piperidine and pyridine alkaloid biosynthesis(ko00960);;Biosynthesis of secondary metabolites(ko01110)	--	--	--	--	--	--	--	--	--	--
neg_2301	N-Succinyl-L-glutamate	163.907491118052	802.326921387164	97.7260731730041	294.678980806535	86.6398626222363	1.34704059900903e-09	345.127253938345	894.960460556872	124.020996986379	157.398634163274	15.0215179069121	333.015243469482	0.371338158910358	0.694149269884132	0.223155378455523	unchanged	-19.3681	C9H13NO7	268.039084309827	4.32988333333333	C05931	Arginine and proline metabolism(ko00330);;Metabolic pathways(ko01100)	--	--	--	--	--	--	--	--	--	--
neg_2304	Phenylglyoxylic acid	114.835168087941	103.70885586547	62.7163541789989	101.072078360582	56.181511019948	93.0568198407829	1.34704059900903e-09	1.34704059900903e-09	1.34704059900903e-09	1.34704059900903e-09	1.34704059900903e-09	1.34704059900903e-09	-35.9367	0.000261395573561822	1.65065078487428	down	5.60467065497148	C8H6O3	149.025258497333	4.33705	C02137	Phenylalanine metabolism(ko00360);;Aminobenzoate degradation(ko00627);;Metabolic pathways(ko01100);;Microbial metabolism in diverse environments(ko01120)	--	--	--	--	HMDB0001587	611-73-4	Organic compounds	Benzenoids	Benzene and substituted derivatives	Benzoyl derivatives
neg_2305	4-Hydroxyphenylacetic acid	4607.24714889361	4534.56206547796	3140.88783146298	4058.53003043625	2469.81932730147	3887.39665170568	163.325451636689	298.799774915714	186.297501483205	313.035181886717	251.482145124479	281.065733665198	-3.92534	0.000134994610240125	1.66979754088135	down	5.14960338659142	C8H8O3	151.040850666758	4.33705	C00642	Tyrosine metabolism(ko00350);;Phenylalanine metabolism(ko00360);;Metabolic pathways(ko01100);;Microbial metabolism in diverse environments(ko01120);;Degradation of aromatic compounds(ko01220)	--	--	--	--	HMDB0000020	156-38-7	Organic compounds	Benzenoids	Phenols	1-hydroxy-2-unsubstituted benzenoids
neg_2306	Orsellinic acid	90.374295523715	94.3952243574232	56.9619591475599	85.8629716093632	39.8220382846486	82.0665302812952	1.34704059900903e-09	1.34704059900903e-09	1.34704059900903e-09	1.34704059900903e-09	1.34704059900903e-09	1.34704059900903e-09	-35.6947	0.000375476992194461	1.63654469858864	down	5.02180866771522	C8H8O4	167.035826178871	4.33705	--	--	LMPK13010001	Polyketides [PK]	Aromatic polyketides [PK13]	Monocyclic aromatic polyketides [PK1301]	--	--	--	--	--	--
neg_2308	CDP-DG(18:1(9Z)/22:3(10Z,13Z,16Z))	1.34704059900903e-09	1.34704059900903e-09	1.34704059900903e-09	1.34704059900903e-09	1.34704059900903e-09	4236.04262399543	1.34704059900903e-09	1.34704059900903e-09	1.34704059900903e-09	1.34704059900903e-09	1.34704059900903e-09	1.34704059900903e-09	-38.9311	0.363217467649123	0.520069183591253	unchanged	-12.0034	C52H89N3O15P2	1078.5388657286	4.35133333333333	--	--	LMGP13010035	Glycerophospholipids [GP]	CDP-Glycerols [GP13]	CDP-diacylglycerols [GP1301]	HMDB0007001	--	Organic compounds	Lipids and lipid-like molecules	Glycerophospholipids	Glycerophosphates
neg_2309	L-Aspartate-semialdehyde	19.5910064532771	30.0308849125179	23.0374671758026	23.3020162165496	27.4233632551164	24.332336843736	14.593916355903	33.268729413773	64.0785905293776	31.2669045789582	27.6506035852301	33.9462116931345	0.471414028901401	0.216831389041828	0.701959057790714	unchanged	29.5738304050245	C4H7NO3	138.020722305768	4.35133333333333	--	--	--	--	--	--	HMDB0012249	2338-03-06	Organic compounds	Organic acids and derivatives	Carboxylic acids and derivatives	Amino acids, peptides, and analogues
neg_2312	O-methylserine	65.1587238313097	12.7842215456333	168.393762561456	48.3635533806352	171.665181893728	72.4784632473082	1.34704059900903e-09	1.34704059900903e-09	1.34704059900903e-09	1.34704059900903e-09	1.34704059900903e-09	1.34704059900903e-09	-35.9563	0.0201119628329724	1.26062605626939	down	25.1693949365862	C4H9NO3	140.035907596052	4.38638333333333	--	--	--	--	--	--	--	--	--	--	--	--
neg_2313	CMP	1135.88847099391	347.104262586123	2717.73989193137	895.342065100857	2496.6	1141.0732744155	100.589394392029	107.999227029881	82.3481734454122	67.4387666756322	181.32105162982	89.4032322685216	-3.79524	0.0168949940945924	1.28866206889748	down	14.7815907927191	C9H14N3O8P	322.049349838127	4.38638333333333	C00055	Pyrimidine metabolism(ko00240);;Metabolic pathways(ko01100);;Nucleotide metabolism(ko01232)	--	--	--	--	HMDB0000095	63-37-6	Organic compounds	Nucleosides, nucleotides, and analogues	Pyrimidine nucleotides	Pyrimidine ribonucleotides
neg_2314	2-Fluorobenzoate	28.1551708902875	1.34704059900903e-09	115.440258130855	21.413447381308	85.3813149030311	16.3181632861229	1.34704059900903e-09	1.34704059900903e-09	1.34704059900903e-09	1.34704059900903e-09	1.34704059900903e-09	1.34704059900903e-09	-34.9417	0.0615063306450245	1.04762338851415	unchanged	-8.66772	C7H5FO2	325.050490674369	4.38638333333333	C02359	Fluorobenzoate degradation(ko00364);;Metabolic pathways(ko01100);;Microbial metabolism in diverse environments(ko01120);;Degradation of aromatic compounds(ko01220)	--	--	--	--	--	--	--	--	--	--
neg_2317	Chromopyrrolate	7.50249026997812	29.7838124198421	18.3255399024205	144.168233239704	17.2619943388213	1.34704059900903e-09	98.6764040570321	460.82621952387	42.6070662997747	7.31378912622654	1.34704059900903e-09	131.331601909856	1.77102190343115	0.283107082914369	0.609500156996278	unchanged	-33.9521	C22H15N3O4	384.08590437901	4.42928333333333	C21125	Staurosporine biosynthesis(ko00404);;Metabolic pathways(ko01100);;Biosynthesis of secondary metabolites(ko01110)	--	--	--	--	--	--	--	--	--	--
neg_2318	Solanine	24309.8647194971	24038.1255551308	25489.0223676884	22186.518245967	24151.2398731715	23296.9106304651	33055.0899325488	32473.4410262471	32517.1513008226	30824.487778081	30105.3845773639	31471.6924773751	0.408625429783261	2.69259285849472e-07	1.68618842958799	up	-3.50221	C45H73NO15	912.493384535589	4.4436	C10820	Biosynthesis of various alkaloids(ko00996);;Biosynthesis of alkaloids derived from terpenoid and polyketide(ko01066)	--	--	--	--	HMDB0034202	20562-02-1	Organic compounds	Phenylpropanoids and polyketides	Depsides and depsidones	--
neg_2320	7(1)-Hydroxychlorophyll a	306.059616090345	323.453480495363	361.700373974237	303.54189026054	347.504741905925	318.173659771213	465.215915740106	458.568499286041	423.600654435407	424.66949323343	400.792587760898	442.932918849231	0.416068348293549	1.23076179147618e-05	1.62329184751343	up	-22.9702	C55H72MgN4O6	929.484026423708	4.4436	C18151	Porphyrin metabolism(ko00860);;Metabolic pathways(ko01100);;Biosynthesis of secondary metabolites(ko01110)	--	--	--	--	--	--	--	--	--	--
neg_2324	(-)-Camphoric acid	1264.95438029058	1237.2720377222	1349.3719456295	1062.51330041757	1185.7679868402	1238.29329788906	373.913061680934	362.35265444903	383.621283703403	343.710667530151	353.869262582478	320.620545579001	-1.7791	1.38180447543701e-06	1.72275861326142	down	3.07493223855597	C10H16O4	199.098197868242	4.46503333333333	--	--	--	--	--	--	--	--	--	--	--	--
neg_2325	Butirosin A	80.3089566995229	49.7087375991242	70.5299171668138	47.6839290999968	70.7206625704557	60.0504508262332	100.796091389484	78.5558217789931	120.11666876765	96.6853079419624	94.343245895878	103.898963673988	0.649216697750934	0.000852832417735046	1.44283	up	-9.35369	C21H41N5O12	1109.53267937297	4.47933333333333	C17585	Neomycin, kanamycin and gentamicin biosynthesis(ko00524);;Biosynthesis of secondary metabolites(ko01110)	--	--	--	--	--	--	--	--	--	--
neg_2332	4-Hydroxyphenylacetylglutamic acid	408.635921601054	3123.99764517759	85.8218398266901	678.872066744451	84.5492243755123	105.447895615426	157.036403081627	807.336131748592	80.3566566425759	490.365312613427	67.9203773844746	551.253682370937	-1.05866	0.468502026231325	0.41498927705515	unchanged	-25.3022	C13H15NO6	326.062603175507	4.49363333333333	C05595	Tyrosine metabolism(ko00350)	--	--	--	--	HMDB0006061	1029120-37-3	Organic compounds	Organic acids and derivatives	Carboxylic acids and derivatives	Amino acids, peptides, and analogues
neg_2335	5'-ethylthioadenosine	34.1896357888156	129.778257188187	44.5994984524809	89.257628093991	41.4484634897282	36.7458052034523	1.34704059900903e-09	77.6062808172619	1.34704059900903e-09	17.7663234037479	1.34704059900903e-09	31.8728533228031	-1.56319	0.0676290489587211	0.950565346212796	unchanged	-39.4045	C12H17N5O3S	356.091154362451	4.48648333333333	--	--	--	--	--	--	--	--	--	--	--	--
neg_2337	PS(16:1(9Z)/14:0)	151.884976912847	176.752310234066	176.215582943873	150.534374394306	171.777708558588	214.615600907587	270.555204007268	276.653168699185	249.566496674585	273.006	299.727077073803	284.120798570391	0.66658419926004	1.05392401541786e-05	1.64078823815519	up	-20.7609	C36H68NO10P	750.441640942129	4.48648333333333	--	--	LMGP03010203	Glycerophospholipids [GP]	Glycerophosphoserines [GP03]	Diacylglycerophosphoserines [GP0301]	HMDB0012363	--	Organic compounds	Lipids and lipid-like molecules	Glycerophospholipids	Glycerophosphoserines
neg_2338	α-Chaconine	36911.9303791441	35607.6917695271	38628.6969764394	34560.8859392613	37441.4891532388	35414.0453193276	50708.355423755	49801.7154795775	50096.3999321821	48001.1025727257	47057.2675705433	48225.9816160595	0.427219634617883	3.96494489977318e-08	1.70440711564207	up	-3.29994	C45H73NO14	896.498664533422	4.49363333333333	C10796	--	--	--	--	--	HMDB0039353	20562-03-2	Organic compounds	Lipids and lipid-like molecules	Steroids and steroid derivatives	Steroidal glycosides
neg_2339	Avermectin A2b	58.0692960436851	37.4390533779885	65.8974398694401	63.9274706358587	51.0986508963411	65.0806462870251	122.694560174122	103.299	135.743770940015	129.359179882822	120.795872900327	108.083122112089	1.07600838846561	3.31569685209784e-06	1.64675665301565	up	8.56624638290201	C48H74O15	935.508602802726	4.49363333333333	C11960	Biosynthesis of 12-, 14- and 16-membered macrolides(ko00522)	LMPK04000019	Polyketides [PK]	Macrolides and lactone polyketides [PK04]	--	--	--	--	--	--	--
neg_2342	Phlorizin	1406.32422181255	13.8988155094316	0.81041790536801	1.34704059900903e-09	1.7699813783314	1.34704059900903e-09	1.34704059900903e-09	0.655465140212204	1.34704059900903e-09	1.34704059900903e-09	1.34704059900903e-09	1.34704059900903e-09	-11.0839	0.357290011800386	0.541401605589895	unchanged	-1.27596	C21H24O10	435.129114041106	4.50078333333333	C01604	Flavonoid biosynthesis(ko00941);;Biosynthesis of secondary metabolites(ko01110)	--	--	--	--	HMDB0036634	60-81-1	Organic compounds	Phenylpropanoids and polyketides	Flavonoids	Flavonoid glycosides
neg_2345	D-arabinonate	36.8553113082628	46.6569719534327	19.9780964231282	144.635806922223	20.4004183799081	15.380513914384	112.855724155608	356.984835254009	70.3235559244701	47.9146424699357	7.07740780849829	135.346533095958	1.36347057807133	0.216741259906775	0.690804706876193	unchanged	-7.22885	C5H10O6	391.106926407127	4.53653333333333	C00878	Ascorbate and aldarate metabolism(ko00053);;Metabolic pathways(ko01100)	--	--	--	--	HMDB0000539	488-30-2	Organic compounds	Organic oxygen compounds	Organooxygen compounds	Carbohydrates and carbohydrate conjugates
neg_2347	Biondnoid I	19.3450828679501	967.74	1.34704059900903e-09	10.1820096101222	14.0955455365868	359.980407018248	1.34704059900903e-09	1.34704059900903e-09	1.34704059900903e-09	1.34704059900903e-09	1.34704059900903e-09	1.34704059900903e-09	-37.304	0.208796826903152	0.719067946775458	unchanged	-2.55891	C30H26O13	593.128544110241	4.55798333333333	--	--	--	--	--	--	--	--	--	--	--	--
neg_2351	5-Phenyl-1,3-oxazinane-2,4-dione	226.838226997925	78.9641694918928	603.35435896191	103.908804610163	784.064366507716	340.327759726507	41.7806773538182	1.34704059900903e-09	72.564611226565	3.13958878678445	54.2903111512291	1.34704059900903e-09	-3.6373	0.0363631818909374	1.14711888311107	down	5.21090499249703	C10H9NO3	226.028640038463	4.60803333333333	C16596	Drug metabolism - cytochrome P450(ko00982)	--	--	--	--	HMDB0060400	--	Organic compounds	Benzenoids	Benzene and substituted derivatives	--
neg_2353	7'-O-Dmethylcephaeline	9.40359841195021	33.6045789840058	32.3760939850435	18.2987246611485	36.4872303651678	31.0465529551429	62.3648738195606	62.2584206741549	75.8824599938045	62.4837237371587	74.0751738345031	64.2216713292932	1.31563008046252	4.18671972156268e-05	1.62123639786468	up	-39.1097	C27H36N2O4	949.497842096492	4.60803333333333	C21584	Isoquinoline alkaloid biosynthesis(ko00950);;Biosynthesis of secondary metabolites(ko01110)	--	--	--	--	--	--	--	--	--	--
neg_2356	HIERACIN	1.34704059900903e-09	44.8638300207363	48.3696707004061	1.34704059900903e-09	1.34704059900903e-09	42.0559224096698	362.784303412871	98.1057072278946	1.34704059900903e-09	3.55667650441944	1.34704059900903e-09	3331.97548686272	4.81051947387919	0.312099366731275	0.581869670760643	unchanged	2.35509341214433	C15H10O7	301.036087564281	4.67238333333333	--	--	--	--	--	--	--	--	--	--	--	--
neg_2357	4-nitrobenzyl alcohol	14.5569568588166	3.31779952050184	62.8754229214816	34.3905512469906	51.0179577885209	3.36516321433794	1.34704059900903e-09	1.34704059900903e-09	1.34704059900903e-09	1.34704059900903e-09	1.34704059900903e-09	1.34704059900903e-09	-34.2879	0.0406558574870162	1.13835968247269	down	5.52618403922183	C7H7NO3	152.036162397505	4.69383333333333	--	--	--	--	--	--	HMDB0246534	--	Organic compounds	Benzenoids	Benzene and substituted derivatives	Nitrobenzenes
neg_2358	3,4-Dihydroxymandelaldehyde	151.694816965719	164.439563837833	136.001741504135	142.801031176857	149.514864308402	175.423451283085	150.476625054538	143.933382498375	175.382651986086	148.353028983294	143.38085652666	150.971273953779	-0.0116175	0.875162374666703	0.0862115518231475	unchanged	5.73030913839502	C8H8O4	167.035945236891	4.69383333333333	C05577	Tyrosine metabolism(ko00350);;Metabolic pathways(ko01100)	--	--	--	--	HMDB0006242	13023-73-9	Organic compounds	Benzenoids	Benzene and substituted derivatives	Phenylacetaldehydes
neg_2361	D-4'-Phosphopantothenate	3.0475146748483	4.9756508239534	51.961119959042	37.0877122813953	54.8362887675962	2.62493696678267	2.50918247837651	1.34704059900903e-09	2.51173569644942	1.34704059900903e-09	1.34704059900903e-09	1.34704059900903e-09	-4.94382	0.0590316609280246	1.05653469749098	unchanged	8.54966436112367	C9H18NO8P	334.048961476535	4.69383333333333	C03492	beta-Alanine metabolism(ko00410);;Pantothenate and CoA biosynthesis(ko00770);;Metabolic pathways(ko01100);;Biosynthesis of cofactors(ko01240)	--	--	--	--	HMDB0001016	5875-50-3	Organic compounds	Organic acids and derivatives	Carboxylic acids and derivatives	Amino acids, peptides, and analogues
neg_2367	2'-Deoxyguanosine 5'-monophosphate	44.7124083120335	45.3882258515445	47.3048764478786	53.3693766747687	61.6016580149871	70.726619654469	1.34704059900903e-09	1.34704059900903e-09	1.34704059900903e-09	1.34704059900903e-09	1.34704059900903e-09	1.34704059900903e-09	-35.2184	5.4712163852543e-05	1.68645053636835	down	-16.5396	C10H14N5O7P	346.050067731158	4.74316666666667	C00362	Purine metabolism(ko00230);;Metabolic pathways(ko01100);;Nucleotide metabolism(ko01232)	--	--	--	--	HMDB0001044	902-04-5	Organic compounds	Nucleosides, nucleotides, and analogues	Purine nucleotides	Purine deoxyribonucleotides
neg_2369	4-Amino-2-methyl-5-phosphomethylpyrimidine	132.479949139143	158.65945137589	185.905979978641	141.31897661226	204.388470425868	162.243333950631	6.19468739782721	17.0949211077232	10.0852848152844	13.1988057031542	20.2202157310598	20.0949482757564	-3.50287	2.36529980076219e-05	1.68993346625845	down	22.7887113148058	C6H10N3O4P	264.044086973004	4.75033333333333	--	--	--	--	--	--	HMDB0304169	--	Organic compounds	Organoheterocyclic compounds	Diazines	Pyrimidines and pyrimidine derivatives
neg_2370	Kanamycin X	1.34704059900903e-09	1.34704059900903e-09	1.34704059900903e-09	1.34704059900903e-09	1.34704059900903e-09	1758.3870681969	1.34704059900903e-09	31.9870442260701	1.34704059900903e-09	1.34704059900903e-09	1.34704059900903e-09	1.34704059900903e-09	-5.78062	0.371327231134483	0.511198845112452	unchanged	30.0863674476246	C18H35N3O12	1015.47154715234	4.76463333333333	C20614	Neomycin, kanamycin and gentamicin biosynthesis(ko00524);;Biosynthesis of secondary metabolites(ko01110)	--	--	--	--	--	--	--	--	--	--
neg_2374	Glutathionylspermine	1.34704059900903e-09	1.34704059900903e-09	1.34704059900903e-09	1.34704059900903e-09	1.34704059900903e-09	1.34704059900903e-09	1.34704059900903e-09	1.34704059900903e-09	9031.79636463979	2166.78115872544	264.70785031319	52.1181153568771	40.3738743620916	0.246664548854801	0.66375622247242	unchanged	8.38579081788474	C20H41N7O5S	512.267776112958	4.78608333333333	C16562	Glutathione metabolism(ko00480)	--	--	--	--	--	--	--	--	--	--
neg_2375	1-(5-Phospho-D-ribosyl)-5-amino-4-imidazolecarboxylate	164.159527074536	96.1244950614885	304.799856456382	55.7958135631088	250.32184966162	244.741318007885	12.5324291206775	1.34704059900903e-09	29.9802436524781	2.27316444321755	73.3748231658568	1.34704059900903e-09	-3.23944	0.00728820808402018	1.36325692257559	down	15.0946270685323	C9H14N3O9P	338.044607021907	4.80038333333333	C04751	Purine metabolism(ko00230);;Metabolic pathways(ko01100);;Biosynthesis of secondary metabolites(ko01110)	--	--	--	--	HMDB0006273	6001-14-5	Organic compounds	Organic oxygen compounds	Organooxygen compounds	Carbohydrates and carbohydrate conjugates
neg_2378	phenyl-1-thio-beta-D-galactopyranoside	22.4788155031373	1.34704059900903e-09	1465.74137698183	24.962404276348	1960.30038706123	200.589159423418	81.1467990924338	1.34704059900903e-09	4.01072161414774	1.34704059900903e-09	1.34704059900903e-09	1.34704059900903e-09	-5.4311	0.152973204825195	0.805501554189245	unchanged	-17.4866	C12H16O5S	589.132376876506	4.80753333333333	--	--	--	--	--	--	--	--	--	--	--	--
neg_2383	L-Anticapsin	186.051723474553	495.604376738609	116.61374954363	495.027671832393	105.425811462248	122.631225591013	90.5462860159795	300.928325610422	73.1397655680718	212.946690225834	56.219341064445	266.238311153247	-0.605329	0.35648208144999	0.520047346136515	unchanged	-23.2047	C9H13NO4	220.05450601818	4.96483333333333	C20941	Biosynthesis of various antibiotics(ko00998);;Metabolic pathways(ko01100);;Biosynthesis of secondary metabolites(ko01110)	--	--	--	--	--	--	--	--	--	--
neg_2386	6-Methylthioguanosine monophosphate	134.894850398731	302.716060955733	95.1310598780178	301.62362049057	87.3345964424971	80.4492976454371	56.1710114773427	177.982866302252	51.3352573424728	134.104170641557	35.9933137383747	197.117824842415	-0.618596	0.292971016663176	0.586005882606039	unchanged	22.740748643009	C11H16N5O7PS	392.052467341612	4.96483333333333	C16620	Drug metabolism - other enzymes(ko00983)	--	--	--	--	HMDB0060413	--	Organic compounds	Nucleosides, nucleotides, and analogues	Purine nucleotides	Purine ribonucleotides
neg_2390	Malonylapiin	588.473173726886	4849.93204099425	263.224102692741	3667.55958651868	164.742089126228	211.57433483056	72.0953839121984	1516.49649402315	58.3148572380474	599.440989544055	18.9358034811591	1158.85737122803	-1.50899	0.280997574970141	0.616089664551295	unchanged	-10.3827	C29H30O17	649.13427274344	4.96483333333333	C05622	Flavone and flavonol biosynthesis(ko00944)	--	--	--	--	--	--	--	--	--	--
neg_2394	Vindoline	66.226013030025	95.4405563319708	97.9534184952459	86.2502659104282	88.4917722589694	83.8379607054263	19.8570939982479	16.700470243739	22.0203480738028	22.1972735101844	22.189175248576	32.3556355785252	-1.93713	4.19269849384006e-06	1.68732764663283	down	17.1471712791389	C25H32N2O6	971.481570478389	4.97913333333333	C01626	Indole alkaloid biosynthesis(ko00901);;Biosynthesis of alkaloids derived from shikimate pathway(ko01063);;Metabolic pathways(ko01100);;Biosynthesis of secondary metabolites(ko01110)	--	--	--	--	HMDB0259814	--	Organic compounds	Alkaloids and derivatives	Plumeran-type alkaloids	--
neg_2397	S-carbamylcysteine	108.985369877273	270.405350870505	1.34704059900903e-09	226.047723685877	1.34704059900903e-09	1.34704059900903e-09	1.34704059900903e-09	140.973431088571	1.34704059900903e-09	176.432167184674	1.34704059900903e-09	217.486949660243	-0.178731	0.859583510675552	0.104291849706684	unchanged	7.83434518909457	C4H8N2O3S	387.067547315443	5.02201666666667	--	--	--	--	--	--	--	--	--	--	--	--
neg_2401	Tabtoxinine-delta-lactam	180.769393305234	209.994290844787	69.4520365101896	253.719181907563	52.1074457352212	94.6820300205551	3.55163970283329	60.8050767240258	1.34704059900903e-09	18.9510184616804	1.34704059900903e-09	31.4791749459446	-2.90659	0.0128391181934458	1.30727116732181	down	-10.4	C7H12N2O4	435.169352698462	5.04346666666667	C20920	Monobactam biosynthesis(ko00261)	--	--	--	--	--	--	--	--	--	--
neg_2402	Aklaviketone	94.0368211702684	569.65105595618	1.34704059900903e-09	101.536710246835	1.34704059900903e-09	18.2765384049242	1.34704059900903e-09	75.7475207582774	1.34704059900903e-09	1.34704059900903e-09	1.34704059900903e-09	21.8096468544605	-3.00562	0.26077053569773	0.646389844232209	unchanged	9.39266370021845	C22H18O8	445.073420766697	5.0642	C12423	Biosynthesis of type II polyketide products(ko01057);;Metabolic pathways(ko01100);;Biosynthesis of secondary metabolites(ko01110)	--	--	--	--	--	--	--	--	--	--
neg_2403	2-Mercaptobenzothiazole	137.669723575027	141.437150436603	132.603022802175	124.04045114635	120.193001051314	146.239519221029	122.167895718771	131.330415677413	146.263745305907	115.016290578604	123.248306319442	129.779136202033	-0.0631897	0.362801151080278	0.508560205594431	unchanged	5.72503430040812	C7H5NS2	165.980020735681	5.0785	C14437	--	--	--	--	--	HMDB0030524	149-30-4	Organic compounds	Organoheterocyclic compounds	Benzothiazoles	--
neg_2404	Gamma-Aminobutyric acid	104.069193709593	116.628415631653	48.6305116620915	121.224695088524	50.1654214034937	64.9739270188045	120.670269562636	207.36473130747	96.2779664800765	87.6076292109444	46.017650262542	129.448306269518	0.442862204768983	0.275925978918101	0.599716437076453	unchanged	28.9391861048107	C4H9NO2	124.040978921395	5.0928	C00334	Alanine, aspartate and glutamate metabolism(ko00250);;Arginine and proline metabolism(ko00330);;beta-Alanine metabolism(ko00410);;Butanoate metabolism(ko00650);;Nicotinate and nicotinamide metabolism(ko00760);;Metabolic pathways(ko01100);;Microbial metabolism in diverse environments(ko01120);;Quorum sensing(ko02024);;cAMP signaling pathway(ko04024);;Neuroactive ligand-receptor interaction(ko04080…	--	--	--	--	HMDB0000112	1956-12-02	Organic compounds	Organic acids and derivatives	Carboxylic acids and derivatives	Amino acids, peptides, and analogues
neg_2406	5'-Deoxy-5-fluorocytidine	58.5816574522596	119.099242819019	1.34704059900903e-09	16.451694652278	1.34704059900903e-09	20.1556889201416	12.7641612753684	25.489843318864	3.81843102003644	90.1972988373784	10.6973893723499	58.4792192674473	-0.0891574	0.92897287587561	0.0495487102615769	unchanged	-45.8374	C9H12FN3O4	280.039351512142	5.08566666666667	C16635	Drug metabolism - other enzymes(ko00983)	--	--	--	--	HMDB0060405	--	Organic compounds	Nucleosides, nucleotides, and analogues	5'-deoxyribonucleosides	--
neg_2407	dCMP	2123.8025418507	2742.11036990295	1205.88237859941	2668.77675161741	1041.42434845692	1350.20002106916	2473.16936206477	4020.11056710553	2096.38570694289	1729.41065948804	1049.46644340422	2503.06427649329	0.317396664232842	0.393661093412998	0.469803747127708	unchanged	14.923101603718	C9H14N3O7P	306.054242240161	5.0928	C00239	Pyrimidine metabolism(ko00240);;Metabolic pathways(ko01100);;Nucleotide metabolism(ko01232)	--	--	--	--	HMDB0001202	1032-65-1	Organic compounds	Nucleosides, nucleotides, and analogues	Pyrimidine nucleotides	Pyrimidine deoxyribonucleotides
neg_2411	Uracil	1.34704059900903e-09	1.34704059900903e-09	1.34704059900903e-09	1.34704059900903e-09	1.34704059900903e-09	303.500960578869	13.8247289847904	10.3822220075975	22.2443333174985	21.5848864770578	18.8802076317975	18.1656246704559	-1.53019	0.54232191955222	0.347357831188192	unchanged	-27.0231	C4H4N2O2	269.046702964308	5.18575	C00106	Pyrimidine metabolism(ko00240);;beta-Alanine metabolism(ko00410);;Pantothenate and CoA biosynthesis(ko00770);;Metabolic pathways(ko01100);;Nucleotide metabolism(ko01232)	--	--	--	--	HMDB0000300	66-22-8	Organic compounds	Organoheterocyclic compounds	Diazines	Pyrimidines and pyrimidine derivatives
neg_2413	1-epi-Valienol 1-phosphate	375.444647670308	368.036510203988	183.150480820576	287.285610674891	148.132502188878	375.563958892467	3.24397875423829	1.34704059900903e-09	1.34704059900903e-09	1.34704059900903e-09	1.34704059900903e-09	2.66482530376008	-8.20003	0.000968438578540753	1.58761799110298	down	11.6243375105704	C7H13O8P	301.035983108366	5.20005	C21209	Acarbose and validamycin biosynthesis(ko00525);;Biosynthesis of secondary metabolites(ko01110)	--	--	--	--	--	--	--	--	--	--
neg_2415	Cytidine 5'-monophosphate(Cytidylic acid)	863.365583245958	346.953388008322	1171.49582098279	791.322489436115	1179.03741537041	1196.50123014981	120.091016653395	1.34704059900903e-09	87.5973082177436	1.34704059900903e-09	90.9670802860244	1.34704059900903e-09	-4.21559	0.00117176317941413	1.55562714701814	down	14.5811334563181	C9H14N3O8P	322.049285080013	5.22865	--	--	--	--	--	--	--	--	--	--	--	--
neg_2418	LysoPE 15:0	1.34704059900903e-09	1.34704059900903e-09	1.34704059900903e-09	1.34704059900903e-09	1.34704059900903e-09	1.34704059900903e-09	1.34704059900903e-09	1.34704059900903e-09	2082.43918385792	285.396397154145	1.34704059900903e-09	1.34704059900903e-09	38.0919502103402	0.299127716830673	0.594941072688375	unchanged	11.3173347324556	C20H42NO7P	484.273063553035	5.25725	--	--	--	--	--	--	--	--	--	--	--	--
neg_2419	Soyasaponin gamma-G	175.658	165.540537854068	216.573900963739	233.525857715689	213.636771182688	205.73509436102	1.34704059900903e-09	1.34704059900903e-09	1.34704059900903e-09	6.86774960231698	1.34704059900903e-09	1.34704059900903e-09	-7.46175	6.42121091834841e-06	1.7170226314032	down	-17.4639	C48H74O17	943.451158373908	5.25725	--	--	--	--	--	--	HMDB0302657	--	Organic compounds	Lipids and lipid-like molecules	Prenol lipids	Terpene glycosides
neg_2422	Mesendanin O	1.34704059900903e-09	1.34704059900903e-09	1.34704059900903e-09	1.34704059900903e-09	1.34704059900903e-09	1.34704059900903e-09	1.34704059900903e-09	1.34704059900903e-09	4400.52040663425	888.689813893109	1.34704059900903e-09	1.34704059900903e-09	39.2514336211654	0.274533213193403	0.626351277866432	unchanged	-4.81777	C30H46O4	505.306745264169	5.27155	--	--	--	--	--	--	--	--	--	--	--	--
neg_2439	Dihydroergotamine	1.34704059900903e-09	1.34704059900903e-09	1.34704059900903e-09	1.34704059900903e-09	1.34704059900903e-09	1.34704059900903e-09	4.37233860897835	1.34704059900903e-09	2688.10659677876	1420.06920585643	315.41633638423	74.3333758662159	39.0190428072097	0.15334697217758	0.815966053136773	unchanged	-3.47409	C33H37N5O5	582.270166508121	5.2787	C07798	--	--	--	--	--	HMDB0014465	6190-39-2	Organic compounds	Alkaloids and derivatives	Ergoline and derivatives	Lysergic acids and derivatives
neg_2442	6''-O-Carbamoylkanamycin A	1.34704059900903e-09	1.34704059900903e-09	1.34704059900903e-09	1.34704059900903e-09	1.34704059900903e-09	1.34704059900903e-09	1.34704059900903e-09	1.34704059900903e-09	56.4940052194494	81.1753205851866	40.1531097130112	2.12450561582494	34.3740247881396	0.0874476219592328	0.970128180040134	unchanged	-1.77686	C19H37N5O12	572.241137675131	5.293	C20699	Neomycin, kanamycin and gentamicin biosynthesis(ko00524);;Biosynthesis of secondary metabolites(ko01110)	--	--	--	--	--	--	--	--	--	--
neg_2443	Proansamitocin	166.357917471048	141.408259507023	154.399418289702	170.383054344918	191.231794990984	162.356874219783	155.935852976298	171.617396891939	76.0492251173708	111.537159895567	127.198853491223	147.402959106135	-0.320408	0.0735351164206531	0.954853512544758	unchanged	-27.377	C25H33NO6	945.451157917354	5.30016666666667	C12177	Biosynthesis of ansamycins(ko01051);;Biosynthesis of secondary metabolites(ko01110)	--	--	--	--	--	--	--	--	--	--
neg_2446	5-Amino-4-imidazolecarboxyamide	3101.25137081587	2874.97497871539	2975.03358072488	2878.27629476028	2946.76562497085	2716.61033095712	2253.06702061035	2174.80985249106	2191.08463052514	2095.88652730677	2064.22565820586	2128.41816105901	-0.438562	1.77957035045903e-06	1.69257931629508	down	-17.4987	C4H6N4O	251.096633669449	5.3502	C04051	Purine metabolism(ko00230);;Metabolic pathways(ko01100)	--	--	--	--	HMDB0003192	360-97-4	Organic compounds	Organoheterocyclic compounds	Azoles	Imidazoles
neg_2450	2'-Deoxycytidine 5'-monophosphate (dCMP)	18477.0386337613	12091.0326062145	13864.890007483	20429.7201887568	12067.6833963492	13572.8182416696	4863.37691552463	7380.86096981733	4934.73703929405	2581.10884306027	2366.91649410695	3838.76457401571	-1.80136	0.000210943758465103	1.57809568046927	down	15.7913952857376	C9H14N3O7P	306.054508855758	5.37166666666667	--	--	--	--	--	--	--	--	--	--	--	--
neg_2451	2,5-Diamino-6-(5'-phosphoribosylamino)-4-pyrimidineone	419.873161354404	302.851393587465	341.555361307157	466.895980872575	274.729409397443	320.17559335148	109.446616316443	163.626995218681	104.985459324852	44.8286113407114	43.3520418833219	87.3439574200719	-1.94132	6.27782741922504e-05	1.60780449420961	down	-18.9144	C9H16N5O8P	374.041638769781	5.37166666666667	--	--	--	--	--	--	--	--	--	--	--	--
neg_2455	5-iodo-2'-dUMP	122.217073321355	64.0044204108595	85.1807372461683	176.998	51.5084866648535	95.2757452400308	1.34704059900903e-09	16.4333600442015	4.24908494140144	1.34704059900903e-09	1.34704059900903e-09	1.34704059900903e-09	-4.84686	0.00331623833861587	1.49005429001735	down	10.3208776704403	C9H10IN2O8P-2	466.895809030388	5.37166666666667	--	--	--	--	--	--	--	--	--	--	--	--
neg_2457	CMP-N-acetylneuraminate	927.603206140505	404.854189697119	588.565713138651	1323.63006286212	455.667914012882	568.136329366038	16.6478	111.589020745586	25.1436023988205	1.34704059900903e-09	1.34704059900903e-09	14.2818109392732	-4.67009	0.00481324703347382	1.45720112847327	down	-41.9064	C20H31N4O16P	635.097002843075	5.37166666666667	C00128	Amino sugar and nucleotide sugar metabolism(ko00520);;O-Antigen nucleotide sugar biosynthesis(ko00541);;Metabolic pathways(ko01100);;Biosynthesis of nucleotide sugars(ko01250)	--	--	--	--	HMDB0001176	3063-71-6	Organic compounds	Nucleosides, nucleotides, and analogues	Pyrimidine nucleotides	Pyrimidine nucleotide sugars
neg_2458	2''-O-Galloylhyperin	756.822904018688	296.503026315161	439.278903400223	1008.42087029503	347.284240575011	452.59000917302	6.96971977074943	75.3650458128872	11.8040240301283	1.34704059900903e-09	1.34704059900903e-09	1.34704059900903e-09	-5.13193	0.00493697569008028	1.45615536628129	down	20.6866855502003	C28H24O16	637.093213564628	5.37166666666667	--	--	--	--	--	--	--	--	--	--	--	--
neg_2460	(1R)-Hydroxy-(2R)-glutathionyl-1,2-dihydronaphthalene	103.792894029648	57.4517138562948	94.2402765589198	142.065168162985	75.472101352781	65.865110384452	25.1485902441557	61.3620597621052	16.2870312393042	2.89690243584417	3.96608601405151	19.0261515184495	-2.06612	0.00163011165956063	1.42634868845924	down	14.9715552691217	C20H25N3O7S	486.117476740294	5.3788	C14791	Metabolism of xenobiotics by cytochrome P450(ko00980)	--	--	--	--	HMDB0060300	--	Organic compounds	Organic acids and derivatives	Carboxylic acids and derivatives	Amino acids, peptides, and analogues
neg_2461	5,6,7,8-Tetrahydromonapterin	1.34704059900903e-09	1.34704059900903e-09	1.34704059900903e-09	1.34704059900903e-09	1.34704059900903e-09	1.34704059900903e-09	188.257711728893	509.261373300954	87.7475841919795	1.34704059900903e-09	1.34704059900903e-09	118.33311123568	36.7021371298188	0.1097842485775	0.914882852201818	unchanged	-25.1548	C9H15N5O4	292.075337671223	5.39953333333333	C21007	Folate biosynthesis(ko00790)	--	--	--	--	--	--	--	--	--	--
neg_2474	PE(16:1(9Z)/0:0)	1.34704059900903e-09	1.34704059900903e-09	1.34704059900903e-09	1.34704059900903e-09	1.34704059900903e-09	1.34704059900903e-09	1.34704059900903e-09	1.34704059900903e-09	2409.86749319767	482.322618932956	26.3784034911091	1.34704059900903e-09	38.3936422414803	0.270202800193333	0.631902620827146	unchanged	10.6946887432489	C21H42NO7P	496.272918379666	5.46388333333333	--	--	LMGP02050010	Glycerophospholipids [GP]	Glycerophosphoethanolamines [GP02]	Monoacylglycerophosphoethanolamines [GP0205]	--	--	--	--	--	--
neg_2483	Isoleucyl-Histidine	136.701483269736	137.537429448466	128.305600038327	131.33822432051	116.677710673496	120.631647246301	209.528121195038	220.193166744383	209.991998896497	226.511980983634	206.496945764134	207.290427245154	0.730995889102153	7.2092346986771e-09	1.71329752540327	up	-10.0027	C12H20N4O3	313.149061136642	5.50678333333333	--	--	--	--	--	--	HMDB0028909	--	Organic compounds	Organic acids and derivatives	Carboxylic acids and derivatives	Amino acids, peptides, and analogues
neg_2493	Biotinyl-CoA	1.34704059900903e-09	1.34704059900903e-09	2989.49155004944	1.34704059900903e-09	2835.70471343236	9.68392249809351	332.013139403113	1.34704059900903e-09	56.8948993547022	1.34704059900903e-09	1.34704059900903e-09	1.34704059900903e-09	-3.9072	0.199887933351715	0.724847981833541	unchanged	-38.3494	C31H50N9O18P3S2	1028.12412067642	5.64978333333333	C01894	Biotin metabolism(ko00780)	LMFA07050291	Fatty Acyls [FA]	Fatty esters [FA07]	Fatty acyl CoAs [FA0705]	--	--	--	--	--	--
neg_2497	Adenosine 2'-phosphate	28.1019002775432	1.34704059900903e-09	444.413918628715	17.2963752003649	441.013564269265	70.9171062311141	140.012656798514	1.34704059900903e-09	99.8919811071125	1.34704059900903e-09	1.34704059900903e-09	1.34704059900903e-09	-2.06198	0.215453626474141	0.689851970217143	unchanged	-25.0045	C10H14N5O7P	392.052609163087	5.64978333333333	C00946	--	--	--	--	--	HMDB0011617	130-49-4	Organic compounds	Organic oxygen compounds	Organooxygen compounds	Carbohydrates and carbohydrate conjugates
neg_2503	2,3-Dinor-8-iso prostaglandin F1alpha	120.660970985174	108.530371643957	109.808543128471	131.929217053716	116.201223497475	130.51732855869	269.131434954223	272.669024001804	329.833630539927	289.408124883941	257.03119523295	256.932158788968	1.22281829202578	7.51647690360361e-06	1.69359627678872	up	2.04138612628573	C18H32O5	327.218367725948	5.69983333333333	C14795	Arachidonic acid metabolism(ko00590)	--	--	--	--	--	--	--	--	--	--
neg_2506	dcSAM	43.4305528068264	51.715481964311	56.9184700119931	39.9600386381852	48.593154675769	55.6709289444801	66.5921025558218	65.8806	67.8173597603457	69.4368133626043	69.4957990243574	72.7832467878304	0.475661810103294	0.0004694447418113	1.57366208470993	up	9.92530566245324	C14H24N6O3S+2	355.159318252393	5.73486666666667	--	--	--	--	--	--	--	--	--	--	--	--
neg_2508	3-(indol-3-yl)pyruvic acid	168.108292106157	56.695692278322	229.275384746343	278.583072364717	157.284529128938	240.681529474613	1.34704059900903e-09	1.34704059900903e-09	1.34704059900903e-09	1.34704059900903e-09	1.34704059900903e-09	1.34704059900903e-09	-37.0255	0.00208705589277286	1.53457702156258	down	4.36063940499337	C11H9NO3	238.028529915887	5.79921666666667	--	--	--	--	--	--	HMDB0060484	392-12-1	Organic compounds	Organoheterocyclic compounds	Indoles and derivatives	Indolyl carboxylic acids and derivatives
neg_2509	2,5-Diamino-6-(5-phosphono)ribitylamino-4(3H)-pyrimidinone	2457.8693319618	1226.11116348179	3621.96485759553	3203.15476061782	1957.32331585677	2907.41162513971	1.34704059900903e-09	6.85979834610684	1.34704059900903e-09	3.25473111716988	102.055600896983	4.40668114046765	-7.04305	0.000830928381752278	1.59525504913776	down	-18.9364	C9H18N5O8P	354.075298658494	5.79921666666667	--	--	--	--	--	--	--	--	--	--	--	--
neg_2512	Formononetin	1.34704059900903e-09	1.34704059900903e-09	1.34704059900903e-09	1.34704059900903e-09	1.34704059900903e-09	246.822117100592	17.206554393845	42.1313574897352	42.9703448654796	16.9219356561244	8.70405162560224	13.571182565108	-0.802614	0.68981542293317	0.225077072077479	unchanged	1.06829790061072	C16H12O4	267.067	5.86356666666667	C00858	Isoflavonoid biosynthesis(ko00943);;Biosynthesis of phenylpropanoids(ko01061);;Metabolic pathways(ko01100);;Biosynthesis of secondary metabolites(ko01110)	LMPK12050037	Polyketides [PK]	Flavonoids [PK12]	Isoflavonoids [PK1205]	HMDB0005808	485-72-3	Organic compounds	Phenylpropanoids and polyketides	Isoflavonoids	O-methylated isoflavonoids
neg_2513	LPA(16:0/0:0)	26.5265232613602	35.7940893205867	34.0371928376615	31.1043372823557	17.0622621919129	32.1629696849385	28.4412076302995	37.6945164497467	214.298731767499	87.7565832956225	42.9281878729751	22.0632815586563	1.29377603574759	0.213555764831363	0.710134132705742	unchanged	26.3890299419819	C19H39O7P	431.228833961439	5.86356666666667	--	--	--	--	--	--	HMDB0007853	--	Organic compounds	Lipids and lipid-like molecules	Glycerophospholipids	Glycerophosphates
neg_2514	7,8-dihydroneopterin 3'-phosphate	442.193349010556	1206.37664431918	1.34704059900903e-09	1076.27026404952	1.34704059900903e-09	14.8631647720689	1.34704059900903e-09	193.033742737631	1.34704059900903e-09	77.1843498895595	1.34704059900903e-09	83.9420379345571	-2.95155	0.142394322884572	0.843639717169382	unchanged	-7.48793	C9H14N5O7P	715.119353892753	5.87071666666667	C05925	Folate biosynthesis(ko00790);;Metabolic pathways(ko01100);;Biosynthesis of cofactors(ko01240)	--	--	--	--	HMDB0304239	--	Organic compounds	Organoheterocyclic compounds	Pteridines and derivatives	Pterins and derivatives
neg_2516	Nicotinamide ribotide	493.784751102284	1264.06911004023	1.34704059900903e-09	1061.50490018706	1.34704059900903e-09	14.0703061149311	1.34704059900903e-09	175.014154394189	1.34704059900903e-09	90.3592313024899	1.34704059900903e-09	93.5501062510878	-2.9808	0.137803722351508	0.853504951160809	unchanged	15.1530512526346	C11H15N2O8P	713.121530977885	5.87786666666667	--	--	--	--	--	--	HMDB0000229	75414-16-3	Organic compounds	Nucleosides, nucleotides, and analogues	Pyridine nucleotides	Nicotinamide nucleotides
neg_2519	octyl alpha-D-glucopyranoside	1241.13070220613	1146.51235282961	1252.40391619725	1229.34627215133	1098.87780046319	1143.95623944439	1611.50748625902	1547.73441719259	1505.77981081083	1538.88901191861	1497.64651860434	1530.70604078465	0.376382938656803	1.86005714376e-06	1.6753334271625	up	22.6668958797237	C14H28O6	327.164612923636	5.97796666666667	--	--	--	--	--	--	--	--	--	--	--	--
neg_2522	PE(16:0/0:0)	1.34704059900903e-09	1.34704059900903e-09	1.34704059900903e-09	21.1615118021207	1.34704059900903e-09	1.34704059900903e-09	1275.3331242485	741.55116236644	303137	95457.7829692254	16877.0625364875	4290.74360509731	14.2827589574251	0.209882792038485	0.717940115306506	unchanged	11.182411919763	C21H44NO7P	498.288811078419	5.99226666666667	--	--	LMGP02050002	Glycerophospholipids [GP]	Glycerophosphoethanolamines [GP02]	Monoacylglycerophosphoethanolamines [GP0205]	HMDB0011503	53862-35-4	Organic compounds	Lipids and lipid-like molecules	Glycerophospholipids	Glycerophosphoethanolamines
neg_2533	Nicotinate D-ribonucleoside	250.707139102644	294.057022515829	69.7469952146048	174.172677721425	56.3587013804859	170.460386014371	50.9209472081074	36.2423355046566	19.0384943771107	46.4808295549108	20.9780019498265	48.6837576844839	-2.19133	0.0183884006204051	1.27776711417492	down	-19.0563	C11H13NO6	276.04409418877	5.99941666666667	C05841	Nicotinate and nicotinamide metabolism(ko00760);;Metabolic pathways(ko01100)	--	--	--	--	--	--	--	--	--	--
neg_2534	Ecgonine	95.3275018267696	89.4753400256134	96.5605923035345	99.7540581313114	78.0846400358104	93.3818838310136	139.158725101368	130.107188040208	129.773577580763	128.496832129881	87.1408903487602	119.652604282224	0.410234349957943	0.00795788645725819	1.32754819411982	up	-20.3324	C9H15NO3	369.195582998716	6.00656666666667	C10858	Tropane, piperidine and pyridine alkaloid biosynthesis(ko00960)	--	--	--	--	HMDB0006548	481-37-8	Organic compounds	Alkaloids and derivatives	Tropane alkaloids	--
neg_2539	2-Amino-5-hydroxyl-4-hydroxylamino-6-nitrotoluene	191.35329596557	340.092263963648	1.34704059900903e-09	169.116709840921	1.34704059900903e-09	45.4144405675229	61.7395376797923	112.793542024343	3.6732915156711	145.62914338296	11.3637619613962	164.892301510542	-0.576938	0.525540196594814	0.363646516368486	unchanged	23.6182865842649	C7H9N3O4	234.033408521001	6.1131	C16414	Nitrotoluene degradation(ko00633)	--	--	--	--	--	--	--	--	--	--
neg_2545	6'-Oxo-G418	114.106828074381	104.897134067163	120.539323054602	126.343342371124	105.612625564306	1370.94107747063	132.949988028524	282.634919268979	147.188875045605	140.572604003058	146.382944458001	174.26472304427	-0.923663	0.499439222990027	0.384622175480194	unchanged	4.18086971835211	C20H38N4O10	987.514443298165	6.24896666666667	C21268	Neomycin, kanamycin and gentamicin biosynthesis(ko00524);;Biosynthesis of secondary metabolites(ko01110)	--	--	--	--	--	--	--	--	--	--
neg_2548	Adenylsuccinic acid	188.742513069721	233.216730071023	231.808739384926	286.875351532368	205.379330792442	119.939528101253	70.4602669731923	130.621547788053	11.7501040578635	9.81509337026947	1.34704059900903e-09	35.5585349286688	-2.29364	0.000271106406714783	1.51155077992893	down	7.98117633234263	C14H18N5O11P	462.070462490013	6.27041666666667	--	--	--	--	--	--	HMDB0000536	19046-78-7	Organic compounds	Benzenoids	Benzene and substituted derivatives	Biphenyls and derivatives
neg_2549	Aminohydroquinone	91.2083004236878	82.4229688182091	1.34704059900903e-09	43.6361648875875	1.34704059900903e-09	22.1447708433321	1.34704059900903e-09	1.34704059900903e-09	1.34704059900903e-09	1.34704059900903e-09	1.34704059900903e-09	1.34704059900903e-09	-34.7859	0.0578971989456475	1.07620886424568	unchanged	5.33561286968884	C6H7NO2	124.041069242413	6.31331666666667	C14604	Aminobenzoate degradation(ko00627);;Microbial metabolism in diverse environments(ko01120)	--	--	--	--	--	--	--	--	--	--
neg_2550	N-Methylnicotinate	103.049122369064	112.45816497994	1.34704059900903e-09	70.5920527004074	1.34704059900903e-09	33.1564037988099	1.34704059900903e-09	1.34704059900903e-09	1.34704059900903e-09	1.34704059900903e-09	1.34704059900903e-09	1.34704059900903e-09	-35.2012	0.0470234364540233	1.12080971608882	down	6.75702691630041	C7H7NO2	136.041328071262	6.31331666666667	C01004	Tropane, piperidine and pyridine alkaloid biosynthesis(ko00960)	--	--	--	--	HMDB0000875	535-83-1	Organic compounds	Alkaloids and derivatives	--	--
neg_2551	(S)-4-Amino-5-oxopentanoate	78.158949870546	101.732951392406	1.34704059900903e-09	81.7948452645077	1.34704059900903e-09	51.7254699877558	1.34704059900903e-09	1.34704059900903e-09	1.34704059900903e-09	13.8652409137856	1.34704059900903e-09	1.34704059900903e-09	-4.49852	0.0371153192344244	1.16021731092355	down	-35.1064	C5H9NO3	152.028309983792	6.30616666666667	C03741	Porphyrin metabolism(ko00860);;Metabolic pathways(ko01100);;Biosynthesis of secondary metabolites(ko01110);;Microbial metabolism in diverse environments(ko01120);;Biosynthesis of cofactors(ko01240)	--	--	--	--	--	--	--	--	--	--
neg_2552	Gemcitabine	2664.7373867891	2777.54972909689	168.534322450469	1498.39222692877	107.312341413076	1104.69478063471	51.8226795892028	85.3524296446353	49.3451838773178	402.301959590579	105.866692943436	225.448156261804	-3.17687	0.0483631984420318	1.10818133678297	down	1.24292966460002	C9H11F2N3O4	262.064812833107	6.30616666666667	C07650	--	--	--	--	--	HMDB0014584	95058-81-4	Organic compounds	Nucleosides, nucleotides, and analogues	Pyrimidine nucleosides	Pyrimidine 2'-deoxyribonucleosides
neg_2554	2'-Deoxycytidine-5'-monophosphate	1971.45788468428	2154.6630540798	153.528958838061	1034.53693546014	84.1131781002173	780.093	45.4785810930235	64.5786109624694	31.6504312924788	285.001353058445	96.7415513642978	166.696182768387	-3.16226	0.0514476997220878	1.09560714207616	unchanged	15.6872041088567	C9H14N3O7P	306.054476863135	6.31331666666667	--	--	--	--	--	--	HMDB0001202	1032-65-1	Organic compounds	Nucleosides, nucleotides, and analogues	Pyrimidine nucleotides	Pyrimidine deoxyribonucleotides
neg_2559	2-Oxo-3-hydroxy-4-phosphobutanoic acid	1.34704059900903e-09	1.34704059900903e-09	1.34704059900903e-09	1.34704059900903e-09	1.34704059900903e-09	1.34704059900903e-09	10.0160846705595	9.22496156739443	6388.85465711899	1154.28827041188	99.4667589670778	46.1193394287243	39.794732274568	0.270385110711663	0.631490739894709	unchanged	-2.71907	C4H7O8P	426.967267494035	6.36336666666667	--	--	--	--	--	--	HMDB0006801	--	Organic compounds	Organic acids and derivatives	Keto acids and derivatives	Short-chain keto acids and derivatives
neg_2560	5-Methylcytosine	237.561660655333	251.203114495805	228.362200166516	205.03145579844	196.102596312068	216.232072252561	193.126196958331	199.326043450354	237.965115183884	203.041595654147	199.001422792368	194.490248667137	-0.121215	0.13096503003405	0.813343051660919	unchanged	15.9800211007058	C5H7N3O	249.114544173001	6.37051666666667	C02376	Pyrimidine metabolism(ko00240);;Metabolic pathways(ko01100)	--	--	--	--	HMDB0002894	554-01-8	Organic compounds	Organoheterocyclic compounds	Diazines	Pyrimidines and pyrimidine derivatives
neg_2564	L-gamma-Glutamyl-L-alanine	144.594109120023	172.618571750286	98.2694630800602	67.6091226578705	66.2031208361126	92.934975931595	65.5457473417707	83.9747995798843	117.889205625292	61.1287353786258	65.1172067964548	70.4878604157574	-0.468518	0.171282587561388	0.758613845020587	unchanged	-18.675	C8H14N2O5	239.060866548553	6.37766666666667	--	--	--	--	--	--	HMDB0006248	5875-41-2	Organic compounds	Organic acids and derivatives	Carboxylic acids and derivatives	Amino acids, peptides, and analogues
neg_2566	Strigol	791.255337909582	511.44458973385	813.527270642277	457.281851621671	514.05028500327	585.777364129452	116.906848305861	75.2155006260683	56.4493923486623	97.3592722997516	162.590816325197	117.317870537016	-2.55323	0.000309147484987845	1.61919676576695	down	11.9899469164649	C19H22O6	345.13851221077	6.3984	C09190	Carotenoid biosynthesis(ko00906);;Biosynthesis of plant hormones(ko01070);;Biosynthesis of secondary metabolites(ko01110)	--	--	--	--	HMDB0036677	11017-56-4	Organic compounds	Lipids and lipid-like molecules	Prenol lipids	Terpene lactones
neg_2567	4-Keto-anhydrotetracycline	1835.69788735454	989.561110860188	13237.6612720197	11874.9148078314	11602.1222417835	1126.08822621697	9335.69037739756	27227.9879985778	4521.57849844841	1193.9381576603	407.088197443067	6601.03951347871	0.277391909987163	0.768634784801528	0.171247660130741	unchanged	18.8304739580606	C20H15NO8	418.061911462531	6.40553333333333	C06627	Tetracycline biosynthesis(ko00253);;Biosynthesis of type II polyketide products(ko01057);;Metabolic pathways(ko01100);;Biosynthesis of secondary metabolites(ko01110)	--	--	--	--	--	--	--	--	--	--
neg_2569	5'-Benzoylphosphoadenosine	3.47453622131231	1.34704059900903e-09	217.11845096062	189.511471933096	150.903044152073	1.34704059900903e-09	125.228464227998	442.140352794103	41.9204191471614	1.34704059900903e-09	1.34704059900903e-09	91.3216432973812	0.320593324791772	0.778746075044248	0.162752751170266	unchanged	-20.365	C17H18N5O8P	486.049514054039	6.40553333333333	C06433	Purine metabolism(ko00230)	--	--	--	--	--	--	--	--	--	--
neg_2570	5-Methylsulfinylpentyl glucosinolate	1.34704059900903e-09	1.34704059900903e-09	105.713010638462	90.3824407356201	85.2601305062765	1.34704059900903e-09	62.8228450551093	213.934191613936	7.34034935011038	1.34704059900903e-09	1.34704059900903e-09	48.2887332509277	0.240465549523069	0.835149828564797	0.122708086452424	unchanged	28.0149005207504	C13H25NO11S3	488.046726052393	6.40553333333333	C08400	--	--	--	--	--	HMDB0304218	--	Organic compounds	Organic oxygen compounds	Organooxygen compounds	Carbohydrates and carbohydrate conjugates
neg_2571	2(R)-Hydroxy-3-butenyl glucosinolate	1.34704059900903e-09	1.34704059900903e-09	592.805568283165	549.700106288003	407.722486317416	1.34704059900903e-09	119.465907297627	3824.10456135908	1.34704059900903e-09	1.34704059900903e-09	1.34704059900903e-09	1.34704059900903e-09	1.34702185737975	0.561447883799577	0.338807441508189	unchanged	32.4928150427894	C11H19NO10S2	837.129208956374	6.40553333333333	--	--	--	--	--	--	--	--	--	--	--	--
neg_2573	3',5'-cyclic CMP	312.573299244608	277.638381228819	310.29896326738	259.020136054847	268.872295598522	281.457697310371	297.339401495211	299.624057865303	301.339053807575	283.51351635468	263.719764631648	259.917557169773	-0.00372356	0.951264699175648	0.0367741089521363	unchanged	-10.7272	C9H12N3O7P	350.036217012204	6.41985	C00941	--	--	--	--	--	--	--	--	--	--	--
neg_2574	dAMP	177.088270501468	165.733592922136	179.078695047924	135.728784133298	148.450106657366	158.747965764807	176.907570964942	159.590554133256	159.216082844772	157.895756227415	146.776276618775	145.236335604111	-0.0290064	0.708371409110783	0.21111142458274	unchanged	-28.0939	C10H14N5O6P	352.033536636512	6.41985	C00360	Purine metabolism(ko00230);;Metabolic pathways(ko01100);;Nucleotide metabolism(ko01232)	--	--	--	--	HMDB0000905	653-63-4	Organic compounds	Nucleosides, nucleotides, and analogues	Purine nucleotides	Purine deoxyribonucleotides
neg_2575	L-Arginine phosphate	298.860454301085	252.429317908457	347.250527457917	254.52997576109	245.00494297853	230.789528526776	102.507723573982	119.785179920247	84.319105998564	105.237065714428	113.199245730082	104.275509255731	-1.37199	0.000130971601946003	1.64571763047411	down	-2.90507	C6H15N4O5P	507.14725979452	6.4556	C05945	Arginine and proline metabolism(ko00330)	--	--	--	--	HMDB0029438	1189-11-3	Organic compounds	Organic acids and derivatives	Carboxylic acids and derivatives	Amino acids, peptides, and analogues
neg_2576	Saikosaponin BK1	3.09422328728682	1.34704059900903e-09	1.34704059900903e-09	1.34704059900903e-09	1.34704059900903e-09	1707.23221312232	26.0999248911461	121.764782983116	35.3988509252894	46.7657325629553	24.1505444914802	41.6662969566518	-2.53135	0.445346778161597	0.435605556595523	unchanged	-2.78608	C48H78O17	925.514043233294	6.46275	C08976	--	--	--	--	--	--	--	--	--	--	--
neg_2578	[8]-Gingerdione	1596.1486510973	1387.05827820202	1441.03852704479	1499.8398115299	1449.68385383629	1447.05077979707	1580.05233410787	1561.89659653949	1560.25932466565	1626.09713842541	1652.95043710708	1525.68089293303	0.108067796641333	0.0100636075140181	1.24615785707519	up	27.5451594795424	C19H28O4	341.182247122092	6.4842	--	--	--	--	--	--	HMDB0039276	77334-06-6	Organic compounds	Benzenoids	Phenols	Methoxyphenols
neg_2581	Chitobiose	988.719039182671	794.607402971279	1153.73871357595	948.782767130379	912.037976093695	808.190603706272	669.393166421091	639.022959552654	614.477653119693	771.118290628423	710.459572710888	853.887079444673	-0.396694	0.00756966357070817	1.28656545109945	down	26.1086732093406	C15H26N2O12	447.134368272005	6.54853333333333	C01674	Amino sugar and nucleotide sugar metabolism(ko00520);;Metabolic pathways(ko01100);;ABC transporters(ko02010);;Phosphotransferase system (PTS)(ko02060)	--	--	--	--	HMDB0003556	577-76-4	Organic compounds	Organic oxygen compounds	Organooxygen compounds	Carbohydrates and carbohydrate conjugates
neg_2587	Kinetin	49.1243203417921	57.3151932227742	9.88495940932554	35.8473804132313	8.47371012672917	33.9138373379414	9.30895966198272	9.43704329416524	1.34704059900903e-09	10.1312312568626	4.45752551663228	17.2091059291037	-1.9446	0.0309780011365829	1.16710953962941	down	-16.4862	C10H9N5O	250.046565371676	6.6415	C08272	--	--	--	--	--	HMDB0012245	525-79-1	Organic compounds	Organoheterocyclic compounds	Imidazopyrimidines	Purines and purine derivatives
neg_2593	Linalool acetate	1.34704059900903e-09	1.34704059900903e-09	1.34704059900903e-09	1.34704059900903e-09	1.34704059900903e-09	1.34704059900903e-09	1.34704059900903e-09	1.34704059900903e-09	943.746940735061	121.332591015827	1.34704059900903e-09	1.34704059900903e-09	36.939342468078	0.302614459850518	0.590627095563656	unchanged	-1.20796	C12H20O2	437.290388758579	6.74086666666667	--	--	--	--	--	--	HMDB0039522	115-95-7	Organic compounds	Lipids and lipid-like molecules	Prenol lipids	Monoterpenoids
neg_2594	Pyropheophorbide a	1.34704059900903e-09	1.34704059900903e-09	1.34704059900903e-09	1.34704059900903e-09	1.34704059900903e-09	1942.66348150183	31.8277604567242	65.7397817516675	16.7779248127758	11.1097497789202	14.3384079891175	36.9604822792573	-3.45822	0.4051205397961	0.475831911243563	unchanged	17.3896026281267	C33H34N4O3	1113.54296605222	6.76948333333333	C18064	Porphyrin metabolism(ko00860);;Biosynthesis of secondary metabolites(ko01110)	--	--	--	--	HMDB0256993	--	--	--	--	--
neg_2597	Germacrene A acid	1763.44229189679	1812.90430656145	1767.26004599734	1720.3415914298	1608.1795011287	1746.03011737659	1768.37726254191	1765.83631052161	1926.20332005375	1660.09367384034	1579.86068678173	1631.4786947917	-0.0120016	0.811775724113125	0.141552138346267	unchanged	0.520005902243878	C15H22O2	269.131503010272	6.79091666666667	C19678	Sesquiterpenoid and triterpenoid biosynthesis(ko00909);;Biosynthesis of secondary metabolites(ko01110)	--	--	--	--	--	--	--	--	--	--
neg_2598	L-Norvaline	1868.15899277675	1794.71898580273	1765.31532650735	1703.70890596433	1635.52153687369	1697.04170519196	1813.13672244103	1812.07054969249	1868.76056591418	1653.42489383699	1636.27830446087	1639.31167562429	-0.00573043	0.90192527349015	0.0782134592565043	unchanged	22.5861867751646	C5H11NO2	293.177096928736	6.79091666666667	C01826	--	--	--	--	--	--	--	--	--	--	--
neg_2601	3-Sulfinylpyruvic acid	3306.18864645489	3026.15056284404	3160.22055272692	3330.64404348845	3105.26749223473	2938.0559641871	3462.52759307304	3345.93229125305	3255.15924779544	3200.12795438685	3109.08137514417	3024.53628267982	0.0400317741011865	0.350705284358338	0.507448018295955	unchanged	17.5195904300177	C3H3O5S-	171.947431948665	6.85526666666667	--	--	--	--	--	--	HMDB0001405	88947-38-0	Organic compounds	Organic acids and derivatives	Keto acids and derivatives	Alpha-keto acids and derivatives
neg_2603	L-Dihydroanticapsin	111.755443065405	141.884073270847	70.9132946790447	193.284182324997	62.620472017882	96.0864181109995	59.7271858330326	144.829582846151	52.4452601743942	98.937419748465	93.1861074251224	134.40224950256	-0.213382	0.552053315584097	0.34211610094253	unchanged	20.8335868769377	C9H15NO4	461.222446201321	6.88386666666667	C20940	Biosynthesis of various antibiotics(ko00998);;Metabolic pathways(ko01100);;Biosynthesis of secondary metabolites(ko01110)	--	--	--	--	--	--	--	--	--	--
neg_2604	Quinapril	1002.15330473849	1038.24309921376	995.443310871348	1071.53389831354	779.233374531189	821.934605447226	875.482089653829	984.74274778409	1074.49542990543	786.204897867491	892.964718924273	1102.37998680107	0.00195181335326576	0.98574940788001	0.00640992839687646	unchanged	28.1486523601577	C25H30N2O5	459.202475064482	6.94821666666667	C07398	--	--	--	--	--	HMDB0015019	85441-61-8	Organic compounds	Organic acids and derivatives	Carboxylic acids and derivatives	Amino acids, peptides, and analogues
neg_2605	Retronecine	137.93994603813	136.003346318804	119.900633096431	144.003431389823	116.996633947476	129.27322131033	131.403704525131	124.469115946639	144.062659259813	135.511096846003	116.396832948322	138.045250905734	0.0105799823837643	0.874572206970666	0.0772432941112401	unchanged	-28.4731	C8H13NO2	309.173148851915	6.95536666666667	C06177	Tropane, piperidine and pyridine alkaloid biosynthesis(ko00960);;Biosynthesis of alkaloids derived from ornithine, lysine and nicotinic acid(ko01064);;Biosynthesis of secondary metabolites(ko01110)	--	--	--	--	HMDB0253071	--	Organic compounds	Alkaloids and derivatives	--	--
neg_2606	5-HETE	597.94709046822	554.176143690318	581.565803394747	556.650402489886	541.864529902716	563.37150827069	452.608732120488	456.204979908954	505.419743160287	490.686479001789	438.476272716777	455.006168497689	-0.279053	2.99178310907261e-05	1.60480177107162	down	-27.4704	C20H32O3	355.195749194943	6.99826666666667	C04805	Arachidonic acid metabolism(ko00590);;Metabolic pathways(ko01100);;Inflammatory mediator regulation of TRP channels(ko04750)	LMFA03060084	Fatty Acyls [FA]	Eicosanoids [FA03]	Hydroxy/hydroperoxyeicosatetraenoic acids [FA0306]	HMDB0011134	70608-72-9	Organic compounds	Lipids and lipid-like molecules	Fatty Acyls	Eicosanoids
neg_2612	2-(3-Carboxy-3-(methylammonio)propyl)-L-histidine	42.0490816058979	32.5699302663421	34.7442273692376	29.5940496574386	28.6406198903412	33.1407007379821	41.6540158312927	41.3561332899332	218.501700405544	159.40606858681	43.2485340965925	51.0546291003238	1.46774421946463	0.119324593338365	0.88682679663511	unchanged	49.3762444289247	C11H19N4O4+	601.321887025594	7.08335	--	--	--	--	--	--	HMDB0011654	--	Organic compounds	Organic acids and derivatives	Carboxylic acids and derivatives	Amino acids, peptides, and analogues
neg_2613	Fumigaclavine A	104.406442335347	87.8861146829465	58.5362838939413	100.390239963169	9.84545970011416	37.540972878862	1.34704059900903e-09	1.34704059900903e-09	1.34704059900903e-09	1.34704059900903e-09	1.34704059900903e-09	1.34704059900903e-09	-35.5214	0.00770150786182747	1.41471966404713	down	2.7725446966045	C18H22N2O2	333.138355938722	7.1191	C20436	Indole alkaloid biosynthesis(ko00901);;Metabolic pathways(ko01100);;Biosynthesis of secondary metabolites(ko01110)	--	--	--	--	HMDB0030202	6879-59-0	Organic compounds	Alkaloids and derivatives	Ergoline and derivatives	Clavines and derivatives
neg_2614	Triethanolamine	64.5865082143504	65.7583455727755	59.9351163565597	61.3657428352239	55.6379490940922	65.6397119971725	63.8307008653626	58.1172422398819	96.8946024160923	67.2309845037774	60.0684071540783	63.7423135353239	0.136337332196112	0.351821217170437	0.52480961450758	unchanged	15.2170569828714	C6H15NO3	343.213127443507	7.1191	C06771	Glycerophospholipid metabolism(ko00564)	--	--	--	--	HMDB0032538	102-71-6	Organic compounds	Organic nitrogen compounds	Organonitrogen compounds	Amines
neg_2615	Iproniazid	37.4517154511245	10.2129924239659	11.7975092488117	10.8815109281232	11.4401936511447	26.975367522163	7.11986767623408	42.4820367644432	25.1674429080949	12.6605487138141	25.6549285148399	41.4791182813527	0.507065174216988	0.335381427699911	0.526897231334094	unchanged	7.64891061697856	C9H13N3O	417.228	7.1191	C11777	--	--	--	--	--	HMDB0253570	--	Organic compounds	Organoheterocyclic compounds	Pyridines and derivatives	Pyridinecarboxylic acids and derivatives
neg_2616	L-Palmitoylcarnitine	26.5444278318642	7.89301963872376	1.34704059900903e-09	2.80029573904411	1.34704059900903e-09	1.34704059900903e-09	129.441420357429	128.467247931319	193.960794746102	137.138274458745	120.344343989339	135.589512993212	4.50401407396227	1.48294660112347e-05	1.67705763381637	up	-2.87316	C21H39NO5	420.251117673098	7.1191	C02990	Fatty acid degradation(ko00071);;Fatty acid metabolism(ko01212)	LMFA07070079	Fatty Acyls [FA]	Fatty esters [FA07]	Fatty acyl carnitines [FA0707]	HMDB0240774	--	Organic compounds	Lipids and lipid-like molecules	Fatty Acyls	Fatty acid esters
neg_2617	4-Cholesten-7alpha,12alpha-diol-3-one	43.1681922561882	49.2832071759155	43.4416806187868	46.9445459620774	40.0519066985614	43.2462822813754	45.717621001199	42.8632140862382	54.7885877638427	46.0193544762373	40.6357827207595	43.2878124417221	0.0383880973982532	0.632835316988917	0.262221227495333	unchanged	-9.07085	C27H44O3	415.317992379066	7.16916666666667	C17339	Primary bile acid biosynthesis(ko00120);;Metabolic pathways(ko01100)	--	--	--	--	--	--	--	--	--	--
neg_2619	Icariside B1	834.071556686809	691.582343677138	854.615130030735	764.821266238183	559.841982504479	561.860948112786	841.489335452982	728.254568238579	734.756620538037	756.182431620302	574.770915389225	887.702694822481	0.0841777368689238	0.550036422035038	0.324067721560869	unchanged	-20.4149	C19H30O8	431.184061595904	7.17631666666667	--	--	--	--	--	--	--	--	--	--	--	--
neg_2620	Prostaglandin A2	332.26607282861	306.034089075682	315.697867013204	320.68963035709	284.963730361217	307.625594040164	269.576837904377	258.56982006786	272.635788109847	269.058481010217	253.211869959734	264.367923126163	-0.234251	0.000331696006128898	1.57237552777805	down	17.4396009194596	C20H30O4	355.194905826262	7.19061666666667	C05953	Arachidonic acid metabolism(ko00590);;Metabolic pathways(ko01100);;Serotonergic synapse(ko04726)	LMFA03010035	Fatty Acyls [FA]	Eicosanoids [FA03]	Prostaglandins [FA0301]	HMDB0002752	13345-50-1	Organic compounds	Lipids and lipid-like molecules	Fatty Acyls	Eicosanoids
neg_2625	leukotriene A4	286.861536058092	264.094717151098	281.550953237379	268.443402869812	253.285241961475	255.848051866627	268.01126855188	253.289276286533	267.917727053364	265.925164897133	252.808	263.173373716725	-0.0353383	0.330053318134571	0.557779922755061	unchanged	-21.3982	C20H30O3	353.182086800173	7.21206666666667	C00909	Arachidonic acid metabolism(ko00590);;Metabolic pathways(ko01100);;Serotonergic synapse(ko04726);;Eicosanoids(ko07034)	LMFA03020023	Fatty Acyls [FA]	Eicosanoids [FA03]	Leukotrienes [FA0302]	HMDB0001337	72059-45-1	Organic compounds	Lipids and lipid-like molecules	Fatty Acyls	Fatty acids and conjugates
neg_2627	Dihydrobungeanool	389.849914326991	378.817068616614	383.253419962291	395.370957971073	376.965886329456	374.085748302616	402.204321538454	381.033882703188	478.398025456978	372.184711744314	375.556548532415	391.724049550948	0.0631022985101418	0.346489787630456	0.531215275877417	unchanged	30.2738961332897	C18H31NO2	328.213757918531	7.23353333333333	--	--	--	--	--	--	--	--	--	--	--	--
neg_2628	Estradiol Cypionate	12.5841000163681	3.4734066260809	4.18180951858237	1.09362443099009	4.85643409714833	7.73014805682031	0.976213144789528	17.588653486455	7.16963243854242	4.80685779250809	7.69191640933494	14.5148010668801	0.637002555598425	0.325477423375995	0.544639142943574	unchanged	-31.9686	C26H36O3	417.228444766432	7.24066666666667	C14640	--	--	--	--	--	HMDB0251962	--	Organic compounds	Lipids and lipid-like molecules	Steroids and steroid derivatives	Steroid esters
neg_2629	Sparfloxacin	1.34704059900903e-09	1.34704059900903e-09	1.34704059900903e-09	1.34704059900903e-09	1.34704059900903e-09	1041.93161545711	1.34704059900903e-09	1.34704059900903e-09	1.34704059900903e-09	1.34704059900903e-09	1.34704059900903e-09	1.34704059900903e-09	-36.9076	0.363217467649123	0.520069183591253	unchanged	-9.50462	C19H22F2N4O3	437.160472505899	7.26928333333333	C07662	ABC transporters(ko02010)	--	--	--	--	HMDB0015339	110871-86-8	Organic compounds	Organoheterocyclic compounds	Quinolines and derivatives	Quinoline carboxylic acids
neg_2630	p-Coumaroylcadaverine	78.5362339010596	71.1835616050323	76.8907134892901	71.2635065985235	44.6169740187638	62.6473774685511	64.661423967272	47.9515939034612	73.0569296927712	38.487134933808	41.2620905100706	46.8375594245242	-0.375682	0.0690240841748096	0.956475746827494	unchanged	16.2683030432999	C14H20N2O2	269.131182729831	7.27641666666667	--	--	--	--	--	--	--	--	--	--	--	--
neg_2631	Ornithine	333.078128962053	299.033666303885	316.706	349.302849382542	305.936833885058	309.04380355811	307.518437838984	301.27615576046	321.869315569586	314.280089338458	316.596182467777	295.644533707794	-0.0427956	0.318044476149053	0.573928013295113	unchanged	-13.4734	C5H12N2O2	309.174398733507	7.27641666666667	C01602	--	--	--	--	--	HMDB0000214	3184-13-2	Organic compounds	Organic acids and derivatives	Carboxylic acids and derivatives	Amino acids, peptides, and analogues
neg_2635	Isolindleyin	644.790455509591	560.233293335464	645.490472188951	873.961475914101	490.005688654209	576.399771052839	394.528439191642	451.616030822991	514.502302566158	508.490149146087	454.789886106669	501.009796132526	-0.424315	0.0293868454804296	1.17105435900584	down	10.143119861668	C23H26O11	513.121762856502	7.27641666666667	--	--	--	--	--	--	HMDB0039378	87075-18-1	Organic compounds	Organic oxygen compounds	Organooxygen compounds	Carbohydrates and carbohydrate conjugates
neg_2636	cyclo-Dopa-glucuronylglucoside	1573.84701964652	1276.98648640504	1424.93529402245	1901.23982968303	1086.38477790451	1260.08559397515	927.621416047091	1061.52322101755	1160.20648202142	1103.62294492536	986.476393948707	1015.41670628585	-0.446463	0.0219890780398646	1.2314433610356	down	22.081326710401	C21H27NO15	568.140017353638	7.27641666666667	C17752	Betalain biosynthesis(ko00965);;Biosynthesis of secondary metabolites(ko01110)	--	--	--	--	--	--	--	--	--	--
neg_2637	Brassinolide	1.34704059900903e-09	1.34704059900903e-09	1.34704059900903e-09	21.9313553923681	1.34704059900903e-09	1.34704059900903e-09	1.34704059900903e-09	1.34704059900903e-09	7027.42548375699	1727.9005599304	154.333120911639	5.25695986204973	8.66708243812599	0.251101427931992	0.657695325402099	unchanged	-21.2999	C28H48O6	515.304259247667	7.29786666666667	C08814	Brassinosteroid biosynthesis(ko00905);;Biosynthesis of plant secondary metabolites(ko01060);;Biosynthesis of terpenoids and steroids(ko01062);;Biosynthesis of plant hormones(ko01070);;Metabolic pathways(ko01100);;Biosynthesis of secondary metabolites(ko01110);;Plant hormone signal transduction(ko04075)	LMST01140001	Sterol Lipids [ST]	Sterols [ST01]	Brassinolides and derivatives [ST0114]	HMDB0034081	72962-43-7	Organic compounds	Lipids and lipid-like molecules	Steroids and steroid derivatives	Steroid lactones
neg_2640	5(S)-Hydroperoxyeicosatetraenoic acid	856.903544074141	723.766689773081	695.231725473586	938.198112477535	615.647036658142	766.43393462028	587.682526956603	714.721746716282	625.118189246598	798.220945192808	1344.02341760133	654.844582069278	0.0397600479996457	0.868800787420184	0.0832061679151556	unchanged	12.1617160729735	C20H32O4	381.232351508999	7.30503333333333	--	--	--	--	--	--	HMDB0001193	71774-08-8	Organic compounds	Lipids and lipid-like molecules	Fatty Acyls	Eicosanoids
neg_2641	S-Acetyldihydrolipoamide	1714.3225458917	1408.23024647552	1430.32948849904	1537.12739923524	1544.43837224451	1470.30830481759	1532.47593676437	1510.66274519848	1587.90831899732	1354.38003284309	1344.29917304318	1434.76698129965	-0.0549497	0.373337767725295	0.498924968359633	unchanged	12.7605407737686	C10H19NO2S2	248.081622889747	7.33361666666667	C01136	--	LMFA08010023	Fatty Acyls [FA]	Fatty amides [FA08]	Primary amides [FA0801]	HMDB0001526	--	Organic compounds	Lipids and lipid-like molecules	Fatty Acyls	Fatty amides
neg_2643	Glabrene	1.34704059900903e-09	1.34704059900903e-09	1.34704059900903e-09	1.34704059900903e-09	1.34704059900903e-09	1.34704059900903e-09	112.74566482185	265.959507091886	203.642426587476	249.596638379663	205.919341971495	225.546812595987	37.1857046479241	0.000208578665999909	1.65486455078098	up	1.49972668561322	C20H18O4	367.119195018223	7.44016666666667	--	--	LMPK12080060	Polyketides [PK]	Flavonoids [PK12]	Isoflavans [PK1208]	HMDB0029530	60008-03-9	Organic compounds	Phenylpropanoids and polyketides	Isoflavonoids	Pyranoisoflavonoids
neg_2644	Byzantionoside A	1.34704059900903e-09	1.34704059900903e-09	1.34704059900903e-09	1.34704059900903e-09	1.34704059900903e-09	1.34704059900903e-09	128.352157845628	177.139313406032	114.341506980985	235.612012609169	146.754203695108	251.663314570753	36.9240679642898	0.000643199067037364	1.60839429603442	up	6.98523647107088	C19H30O7	405.171140527647	7.44733333333333	--	--	--	--	--	--	--	--	--	--	--	--
neg_2647	Glutathionylspermidine	1.34704059900903e-09	1.34704059900903e-09	1.34704059900903e-09	1.34704059900903e-09	1.34704059900903e-09	1988.89748296532	1.34704059900903e-09	1.34704059900903e-09	1.34704059900903e-09	1.34704059900903e-09	1.34704059900903e-09	1.34704059900903e-09	-37.8404	0.363217467649123	0.520069183591253	unchanged	-32.2253	C17H34N6O5S	469.186547275598	7.52598333333333	C05730	Glutathione metabolism(ko00480);;Metabolic pathways(ko01100)	--	--	--	--	--	--	--	--	--	--
neg_2651	Estrone	1.34704059900903e-09	1.34704059900903e-09	1.34704059900903e-09	1.34704059900903e-09	1.34704059900903e-09	1.34704059900903e-09	1.34704059900903e-09	1.34704059900903e-09	793.945114419158	265.716888507059	7.50317640250446	25.4272034308923	36.9761365746258	0.218514084528447	0.705159603115787	unchanged	8.56803036343861	C18H22O2	585.326792271415	7.57605	C00468	Steroid hormone biosynthesis(ko00140);;Metabolic pathways(ko01100);;Ovarian steroidogenesis(ko04913);;Prolactin signaling pathway(ko04917);;Progesterone, androgen and estrogen receptor agonists/antagonists(ko07226)	LMST02010004	Sterol Lipids [ST]	Steroids [ST02]	C18 steroids (estrogens) and derivatives [ST0201]	HMDB0000145	53-16-7	Organic compounds	Lipids and lipid-like molecules	Steroids and steroid derivatives	Estrane steroids
neg_2654	17-O-Acetylajmaline	1.34704059900903e-09	1.34704059900903e-09	1.34704059900903e-09	1.34704059900903e-09	1.34704059900903e-09	1.34704059900903e-09	55.5377598143865	117.122220318853	102.288974634616	92.4276863928513	71.0952303141506	87.7511772933717	35.9221276500821	0.000189874702944543	1.65784569954145	up	-22.5805	C22H28N2O3	389.176346238207	7.66898333333333	C15985	Indole alkaloid biosynthesis(ko00901)	--	--	--	--	--	--	--	--	--	--
neg_2655	1,3,5(10)-Estratrien-3,17.beta.-diol 17-glucosiduronate	143.000773000382	96.4511235183678	136.997078985327	143.607345430955	111.968937360272	137.827099182105	1.34704059900903e-09	1.34704059900903e-09	1.34704059900903e-09	1.34704059900903e-09	1.34704059900903e-09	1.34704059900903e-09	-36.471	1.66793406103048e-05	1.7113517971476	down	-22.765	C24H32O8	483.168915810785	7.66898333333333	--	--	--	--	--	--	--	--	--	--	--	--
neg_2656	delta-Octalactone	2648.23589086758	2411.14427970438	2607.39937152664	2640.62756067182	2680.90729170138	2363.5879940172	2791.36914199141	2747.12623413347	2735.82324041178	2704.7659562477	2610.43540901558	2680.19882875234	0.0837718735033435	0.040216555223886	1.08177306952063	up	2.91792083552611	C8H14O2	283.192312213681	7.69043333333333	--	--	--	--	--	--	--	--	--	--	--	--
neg_2660	Heptadecanoic acid	92.678311070299	82.834	84.0339829210465	93.648	95.2655283711175	96.5997741658885	80.4870029515146	85.1592776224522	165.532253762481	123.394393569408	92.3464624558754	86.6227780108788	0.217026749703565	0.329553373989157	0.557869310586442	unchanged	3.81826184964389	C17H34O2	315.255115107218	7.76121666666667	--	--	LMFA01010017	Fatty Acyls [FA]	Fatty Acids and Conjugates [FA01]	Straight chain fatty acids [FA0101]	HMDB0002259	506-12-7	Organic compounds	Lipids and lipid-like molecules	Fatty Acyls	Fatty acids and conjugates
neg_2661	Thromboxane B2	1.34704059900903e-09	1.34704059900903e-09	1.34704059900903e-09	1.34704059900903e-09	1.34704059900903e-09	1.34704059900903e-09	151.075750797307	191.710514864098	179.77626685464	188.650781165036	177.192053045103	166.005862897058	36.9248189449334	1.00186817826442e-06	1.73104973068207	up	-48.8014	C20H34O6	391.192138624714	7.76121666666667	C05963	Arachidonic acid metabolism(ko00590);;Metabolic pathways(ko01100);;Serotonergic synapse(ko04726);;Bile secretion(ko04976)	LMFA03030002	Fatty Acyls [FA]	Eicosanoids [FA03]	Thromboxanes [FA0303]	HMDB0003252	54397-85-2	Organic compounds	Lipids and lipid-like molecules	Fatty Acyls	Eicosanoids
neg_2666	Deacetylvindoline	1.34704059900903e-09	1.34704059900903e-09	9.50410189569207	36.9615748509476	13.9743748450302	4.6943562381708	141.105489471268	160.212125664104	193.002789161648	163.786189368859	156.010321888965	167.109462126007	3.91309425105511	1.70409461700096e-08	1.71082415433204	up	7.15363679818559	C23H30N2O5	459.216638086543	7.82558333333333	C01091	Indole alkaloid biosynthesis(ko00901);;Metabolic pathways(ko01100);;Biosynthesis of secondary metabolites(ko01110)	--	--	--	--	--	--	--	--	--	--
neg_2669	LysoPC(20:4(8Z,11Z,14Z,17Z))	1.34704059900903e-09	1.34704059900903e-09	1.34704059900903e-09	1.34704059900903e-09	1.34704059900903e-09	1.34704059900903e-09	1.34704059900903e-09	1.34704059900903e-09	3100.86693641548	613.649912474187	11.1872314286126	1.34704059900903e-09	38.7458943950901	0.274312427024353	0.62658563427649	unchanged	-1.70884	C28H50NO7P	588.329763975277	7.86133333333333	--	--	--	--	--	--	HMDB0010396	--	Organic compounds	Lipids and lipid-like molecules	Glycerophospholipids	Glycerophosphocholines
neg_2672	Cortisone acetate	1.34704059900903e-09	1.34704059900903e-09	1.34704059900903e-09	0.121927087929382	1.34704059900903e-09	1769.73261356648	0.00117928302200434	1.34704059900903e-09	0.0225215408591868	1.34704059900903e-09	1.34704059900903e-09	1.34704059900903e-09	-16.1883	0.363187029329843	0.52010304474155	unchanged	7.55402429950313	C23H30O6	423.181944760052	7.87563333333333	C08173	--	LMST02030120	Sterol Lipids [ST]	Steroids [ST02]	C21 steroids (gluco/mineralocorticoids, progestogins) and derivatives [ST0203]	HMDB0015459	1950-04-04	Organic compounds	Lipids and lipid-like molecules	Steroids and steroid derivatives	Pregnane steroids
neg_2674	6,7-Dimethyl-8-(1-D-ribityl)lumazine	35.0513612164039	23.0363150316097	64.5180982042211	28.6300112626295	41.5653987008906	22.5110341438876	90.742546964418	54.8379593231637	64.6774714672033	27.2215599157215	37.6836673380127	39.481995578748	0.547295745023714	0.180639622998131	0.726858342047661	unchanged	-9.43384	C13H18N4O6	325.11228129268	7.88991666666667	--	--	--	--	--	--	HMDB0003826	2535-20-8	Organic compounds	Organoheterocyclic compounds	Pteridines and derivatives	--
neg_2677	2-Phenyl-1,3-propanediol monocarbamate	1.34704059900903e-09	1.34704059900903e-09	1.34704059900903e-09	1.34704059900903e-09	1.34704059900903e-09	1.34704059900903e-09	95.4129055132858	195.565053886156	110.061256686614	211.503259799227	139.576918584289	217.824969440712	36.8043552061719	0.000710296484329945	1.6033588277539	up	12.1399426498402	C10H13NO3	389.176546880514	7.93996666666667	C16586	Drug metabolism - cytochrome P450(ko00982)	--	--	--	--	HMDB0060351	--	Organic compounds	Benzenoids	Benzene and substituted derivatives	--
neg_2678	26-Hydroxybrassinolide	1.34704059900903e-09	1.34704059900903e-09	1.34704059900903e-09	1.34704059900903e-09	1.34704059900903e-09	1.34704059900903e-09	1.34704059900903e-09	1.34704059900903e-09	1225.91580408476	313.81253257989	1.34704059900903e-09	1.34704059900903e-09	37.4710571346924	0.2567808016788	0.650210150859119	unchanged	-9.30978	C28H48O7	541.333585929516	7.96141666666667	C19874	Brassinosteroid biosynthesis(ko00905);;Biosynthesis of secondary metabolites(ko01110)	--	--	--	--	--	--	--	--	--	--
neg_2681	Artemisinin B	13581.6926763284	12109.1342781455	12391.5523922321	11444.1728363327	12517.7080096404	12142.356013177	12040.3866335394	11321.8481073503	17128.8546181032	22460.1616056192	11652.7612008959	11849.1064556588	0.220759069251884	0.319992390692897	0.57512751418505	unchanged	15.8302921731535	C15H22O4	265.148746012682	8.01146666666667	--	--	--	--	--	--	--	--	--	--	--	--
neg_2684	Ethyl 4-hydroxybutanoate	642.135139939014	598.408533156345	579.632701270183	591.404378079458	630.593319729571	596.787797887457	561.44156580632	550.303859177185	619.204779175483	635.315317025442	573.512590735655	569.699336883497	-0.0522707	0.238877704081968	0.64256598336086	unchanged	4.66855835959588	C6H12O3	309.156724590757	8.05438333333333	--	--	--	--	--	--	HMDB0303848	--	Organic compounds	Lipids and lipid-like molecules	Fatty Acyls	Fatty acid esters
neg_2686	3alpha,7alpha,12alpha,26-Tetrahydroxy-5beta-cholestane	72.2473148143249	10.2743764114647	129.731485011085	26.3240634557284	104.852420433154	49.7872322190815	78.3652964851653	1.34704059900903e-09	18.2632827809319	14.4917734884259	83.7227453417096	9.12016520674523	-0.947016	0.220812671623403	0.66438179107668	unchanged	27.375422781625	C27H48O4	481.365408297326	8.08225	C05446	Primary bile acid biosynthesis(ko00120);;Metabolic pathways(ko01100)	LMST04030014	Sterol Lipids [ST]	Bile acids and derivatives [ST04]	C27 bile acids, alcohols, and derivatives [ST0403]	HMDB0001231	862-53-3	Organic compounds	Lipids and lipid-like molecules	Steroids and steroid derivatives	Bile acids, alcohols and derivatives
neg_2688	Gibberellin A29-catabolite	1.34704059900903e-09	1.34704059900903e-09	1.34704059900903e-09	1.34704059900903e-09	1.34704059900903e-09	1925.46510748217	1.34704059900903e-09	1.34704059900903e-09	1.34704059900903e-09	1.34704059900903e-09	1.34704059900903e-09	1.34704059900903e-09	-37.7936	0.363217467649123	0.520069183591253	unchanged	7.47380458220632	C19H22O6	367.118893237863	8.118	C11855	Diterpenoid biosynthesis(ko00904)	LMPR0104170012	Prenol Lipids [PR]	Isoprenoids [PR01]	C20 isoprenoids (diterpenes) [PR0104]	HMDB0304360	--	Organic compounds	Lipids and lipid-like molecules	Prenol lipids	Diterpenoids
neg_2690	Iso-Olomoucine	41666.3243059442	39606.8910265744	38422.4819601808	37502.8662836815	39930.3973283417	38864.0604990616	38483.2784240921	37407.4111436298	41684.6041018121	38866.990705428	35609.6048831786	36677.2750436559	-0.0451039	0.275760276288236	0.599241187143135	unchanged	23.0737888234548	C15H18N6O	297.153812340881	8.13231666666667	--	--	--	--	--	--	--	--	--	--	--	--
neg_2692	Aurantiamide	1.34704059900903e-09	1.34704059900903e-09	1.34704059900903e-09	1.34704059900903e-09	1.34704059900903e-09	2400.01605955611	1.34704059900903e-09	1.34704059900903e-09	1.34704059900903e-09	1.34704059900903e-09	1.34704059900903e-09	1.34704059900903e-09	-38.1114	0.363217467649122	0.520069183591253	unchanged	-6.82537	C25H26N2O3	437.160998878876	8.13945	--	--	--	--	--	--	--	--	--	--	--	--
neg_2693	(2S)-2-Hydroxy-3-oxobutyl phosphate	300.867806747392	296.772289209848	299.89441184747	281.736207035633	321.00348973515	322.859865873519	298.995288018864	292.439769880498	279.079630843163	306.133764075546	286.331108416519	291.294176185176	-0.0555468	0.161133998203579	0.744642237070141	unchanged	36.4154641593924	C4H9O6P	183.013099147364	8.14661666666667	--	--	--	--	--	--	--	--	--	--	--	--
neg_2695	Picrocrocin	53.0278835926557	48.6586663639799	51.8312871874728	53.2189176953783	50.059899192058	52.2196191465332	46.3392061316244	54.6791999905307	62.1250553793784	45.6305036887355	45.1724808332773	46.6252224423973	-0.0399738	0.645481078180256	0.269987494662593	unchanged	13.6909076743794	C16H26O7	365.141774768335	8.15375	C17055	Biosynthesis of various plant secondary metabolites(ko00999)	--	--	--	--	HMDB0005796	138-55-6	Organic compounds	Organic oxygen compounds	Organooxygen compounds	Carbohydrates and carbohydrate conjugates
neg_2699	10beta,14beta-Dihydroxytaxa-4(20),11-dien-5alpha-yl acetate	266.158557389028	273.821952346651	280.288835029778	261.850660737428	268.447579063874	260.538156668283	276.014275946551	276.462698058969	288.305271278692	230.560889993742	267.684594046623	242.22205154505	-0.0269859	0.623117525413757	0.284892122577497	unchanged	9.05919385745455	C22H34O4	383.223659042727	8.26101666666667	C20151	Diterpenoid biosynthesis(ko00904);;Biosynthesis of secondary metabolites(ko01110)	--	--	--	--	--	--	--	--	--	--
neg_2701	Lariciresinol	1.34704059900903e-09	1.34704059900903e-09	1.34704059900903e-09	1.34704059900903e-09	1.34704059900903e-09	5693.74327616842	1.34704059900903e-09	1.34704059900903e-09	1.34704059900903e-09	1.34704059900903e-09	1.34704059900903e-09	1.34704059900903e-09	-39.3578	0.363217467649123	0.520069183591253	unchanged	7.05497772907572	C20H24O6	381.134497208689	8.30391666666667	C10646	Biosynthesis of various plant secondary metabolites(ko00999);;Metabolic pathways(ko01100);;Biosynthesis of secondary metabolites(ko01110)	--	--	--	--	HMDB0253982	--	Organic compounds	Lignans, neolignans and related compounds	Furanoid lignans	Tetrahydrofuran lignans
neg_2702	Zearalenone	99.1876285104729	67.9872388654091	68.3627664127572	73.2636036453221	23.5759786772935	28.3607837045099	1.34704059900903e-09	1.34704059900903e-09	1.34704059900903e-09	2.55855732417832	1.34704059900903e-09	2.03820655431216	-6.29419	0.00396785020802055	1.48395566407021	down	19.8043266199665	C18H22O5	339.127692304971	8.31106666666667	C09981	--	LMPK04000016	Polyketides [PK]	Macrolides and lactone polyketides [PK04]	--	HMDB0031752	17924-92-4	Organic compounds	Phenylpropanoids and polyketides	Macrolides and analogues	Zearalenones
neg_2705	8-[(1R,2R)-3-Oxo-2-{(Z)-pent-2-enyl}cyclopentyl]octanoate	173.006320453792	95.9946094936031	116.930822653138	162.208652993881	86.7885325676862	144.605806555943	5.39576236756877	22.5653632207378	152.090907370866	89.3561537138711	11.6556343187665	32.6260998306682	-1.31327	0.0216104197584476	1.16635401083525	down	0.676006642169704	C18H30O3	293.212417283113	8.41046666666667	C22503	--	--	--	--	--	--	--	--	--	--	--
neg_2712	Oleandolide	1.34704059900903e-09	1.34704059900903e-09	1.34704059900903e-09	1.34704059900903e-09	1.34704059900903e-09	551.345197833912	9.23219930081233	25.6327885767292	26.0807280549447	32.2876145449881	13.5123684975399	28.9062998331002	-2.02305	0.485077478617608	0.398315503254893	unchanged	-47.7452	C20H34O7	407.18668058465	8.44621666666667	C11990	Biosynthesis of 12-, 14- and 16-membered macrolides(ko00522);;Metabolic pathways(ko01100);;Biosynthesis of secondary metabolites(ko01110)	LMPK04000031	Polyketides [PK]	Macrolides and lactone polyketides [PK04]	--	--	--	--	--	--	--
neg_2714	4-Chloro-L-lysine	1.34704059900903e-09	1.34704059900903e-09	1.34704059900903e-09	1.34704059900903e-09	1.34704059900903e-09	5845.58888137582	1.34704059900903e-09	1.34704059900903e-09	1.34704059900903e-09	4.46427414181603	1.34704059900903e-09	1.34704059900903e-09	-10.3547	0.36355321211985	0.51969903408563	unchanged	8.11108760580417	C6H13ClN2O2	419.149882802471	8.46766666666667	C22137	Biosynthesis of various other secondary metabolites(ko00997);;Metabolic pathways(ko01100);;Biosynthesis of secondary metabolites(ko01110)	--	--	--	--	--	--	--	--	--	--
neg_2716	cis-2,3-Dihydro-2,3-dihydroxybiphenyl	1.34704059900903e-09	1.34704059900903e-09	1.34704059900903e-09	1.34704059900903e-09	1.34704059900903e-09	14454.0596237066	120.02333931491	94.5441365049455	98.1606832605729	228.619926458262	118.939304824372	113.374236965888	-4.22363	0.387377103161194	0.494245654153774	unchanged	-0.815759	C12H12O2	421.165355256028	8.53918333333333	C06589	Dioxin degradation(ko00621);;Metabolic pathways(ko01100);;Microbial metabolism in diverse environments(ko01120);;Degradation of aromatic compounds(ko01220)	--	--	--	--	--	--	--	--	--	--
neg_2721	Ajmaline	195.31154394183	206.042924867586	230.073284025415	150.848585416489	150.948037740949	162.92483302396	140.710189481399	335.307634054476	151.07689353638	146.62468697239	169.585	197.260403541378	0.057304446077303	0.829279019350419	0.124061870550587	unchanged	-5.15565	C20H26N2O2	347.17241413225	8.71793333333333	C06542	Indole alkaloid biosynthesis(ko00901);;Biosynthesis of secondary metabolites(ko01110)	--	--	--	--	HMDB0015495	4360-12-07	Organic compounds	Alkaloids and derivatives	Ajmaline-sarpagine alkaloids	--
neg_2722	PAz-PC	1.34704059900903e-09	1.34704059900903e-09	1.34704059900903e-09	1.34704059900903e-09	1.34704059900903e-09	6.38081611284411	1.34704059900903e-09	1.34704059900903e-09	1236.05241781657	358.262286012027	19.2060165537717	8.15091761301189	7.98952505215071	0.239153675894443	0.674748102248268	unchanged	-2.29225	C33H64NO10P	664.417982126809	8.75298333333333	--	--	--	--	--	--	--	--	--	--	--	--
neg_2723	Janthitrem C	1.34704059900903e-09	1.34704059900903e-09	1.34704059900903e-09	1.34704059900903e-09	1.34704059900903e-09	1.34704059900903e-09	1.34704059900903e-09	1.34704059900903e-09	1484.56836425409	343.111776676991	6.80336071910397	1.34704059900903e-09	37.7237552343253	0.262609019053553	0.642184002759093	unchanged	31.7007575099965	C37H47NO4	568.361281400754	8.76013333333333	C20601	Indole diterpene alkaloid biosynthesis(ko00403)	--	--	--	--	HMDB0040684	73561-91-8	Organic compounds	Organic acids and derivatives	Peptidomimetics	Depsipeptides
neg_2724	12-Hydroxyoctadecanoic acid	342.275715883076	348.038813288856	350.41335016754	314.640982883232	263.165031497768	279.207637330734	250.700609060539	320.118425325872	301.067253141826	325.656963270178	273.161062773574	292.551713709709	-0.106042	0.272737885633472	0.609801144964929	unchanged	3.68628706788688	C18H36O3	299.260275449513	8.77443333333333	--	--	--	--	--	--	HMDB0061706	106-14-9	Organic compounds	Lipids and lipid-like molecules	Fatty Acyls	Fatty acids and conjugates
neg_2725	Lovastatin acid	9.57612489807863	1.93917255423294	8.12464015324213	25.2130194583496	11.0345448812472	14.9092218576603	2270.44575131496	4641.36131623841	2897.54548449273	4480.0409953318	3417.07089455833	4277.12698733554	8.27852878178544	0.00023689081934642	1.65109717565655	up	5.58429504742246	C24H38O6	457.238598298637	8.77443333333333	C21130	Biosynthesis of various other secondary metabolites(ko00997);;Metabolic pathways(ko01100);;Biosynthesis of secondary metabolites(ko01110)	--	--	--	--	HMDB0254177	--	Organic compounds	Organic acids and derivatives	Hydroxy acids and derivatives	Medium-chain hydroxy acids and derivatives
neg_2726	Dihydrozeatin-O-glucoside	1.34704059900903e-09	1.34704059900903e-09	1.34704059900903e-09	1.34704059900903e-09	1.34704059900903e-09	1.34704059900903e-09	583.296754589565	383.933094277147	370.271935802692	356.269872392446	330.327618459031	349.867101503299	38.0956808064311	0.000145431975145202	1.66588563324691	up	-15.5141	C16H25N5O6	825.362928684354	8.76728333333333	C16448	Zeatin biosynthesis(ko00908);;Biosynthesis of secondary metabolites(ko01110)	--	--	--	--	HMDB0012214	62512-96-3	Organic compounds	Lipids and lipid-like molecules	Fatty Acyls	Fatty acyl glycosides
neg_2728	Ethisterone	1430.80618545921	1675.01937559674	1634.74214389717	1622.50188201063	1522.02975975231	1492.67872248871	1627.99573423024	1682.4759831859	1676.79720736168	1204.01015676156	1337.5112982078	1410.86438921929	-0.069027	0.447502286334541	0.430819676961333	unchanged	0.909288159927711	C21H28O2	311.201937592964	8.78873333333333	C14487	--	--	--	--	--	HMDB0060580	--	Organic compounds	Lipids and lipid-like molecules	Steroids and steroid derivatives	Androstane steroids
neg_2730	fumagillin	192.994675486798	165.006135270651	243.513899624886	330.791515255849	329.147364538789	289.800765847434	10415.3357882798	11750.807354519	10707.769558043	10953.7769451011	10547.4104601733	10953.7546222007	5.39621318160436	2.19409483440237e-08	1.7387767467428	up	34.707980471963	C26H36O7	459.254801272212	8.88168333333333	C09668	--	LMPR0103060003	Prenol Lipids [PR]	Isoprenoids [PR01]	C15 isoprenoids (sesquiterpenes) [PR0103]	HMDB0242599	--	Organic compounds	Lipids and lipid-like molecules	Fatty Acyls	Fatty acids and conjugates
neg_2738	9,10-Epoxyoctadecanoic Acid	180.466914593511	157.181644011895	185.697076469517	152.318589493266	132.455735652466	126.526584484815	127.707566109243	156.854027612068	146.56860303016	157.459556377506	146.461750800811	145.358166595574	-0.0862459	0.430594279794007	0.455915976296075	unchanged	3.61350711462714	C18H34O3	297.24459624843	8.9675	C19418	Cutin, suberine and wax biosynthesis(ko00073)	LMFA02000326	Fatty Acyls [FA]	Octadecanoids [FA02]	Other Octadecanoids [FA0200]	HMDB0061650	154966-80-0	Organic compounds	Lipids and lipid-like molecules	Fatty Acyls	Fatty acids and conjugates
neg_2740	5-Oxoavermectin ''2b'' aglycone	1.34704059900903e-09	1.34704059900903e-09	1.34704059900903e-09	1.34704059900903e-09	1.34704059900903e-09	1.34704059900903e-09	239.402022623623	75.619831454976	106.553187431571	47.079594269731	154.551284810772	57.0128817772889	36.2924520946707	0.0125547977450631	1.33710931983499	up	-27.7964	C33H46O9	607.272553434185	8.98178333333333	C11954	Biosynthesis of 12-, 14- and 16-membered macrolides(ko00522)	--	--	--	--	--	--	--	--	--	--
neg_2741	Octinoxate	161797.593253508	155406.269409153	165361.933066471	156608.829583307	169064.565754456	162649.858778128	163153.253200579	159772.95803575	179721.081912287	172105.82607603	146312	151996.915423655	0.00322589159209303	0.949272471343151	0.0441022842161798	unchanged	23.1064007112036	C18H26O3	311.169567717208	8.9961	--	--	--	--	--	--	HMDB0255909	--	Organic compounds	Phenylpropanoids and polyketides	Cinnamic acids and derivatives	Cinnamic acid esters
neg_2743	N-Cyclopropylammeline	940.19440083967	946.920937265467	1085.06872580294	863.563419847405	905.151941423019	904.587420246184	875.540652983109	889.83803919987	1052.79729024396	1039.62845003034	854.64902942669	901.329399921809	-0.00812474	0.913467836499597	0.0601932012830376	unchanged	-8.26132	C6H9N5O	379.156862120181	9.00325	C14148	Atrazine degradation(ko00791);;Microbial metabolism in diverse environments(ko01120)	--	--	--	--	--	--	--	--	--	--
neg_2746	16-Hydroxypalmitate	110.594292786366	101.189959847384	105.422387803412	92.8539912899381	96.6711066740728	87.1045758312181	70.3141763971201	100.944691485214	137.087966524475	107.515318076277	94.8091770504425	84.0627264109048	0.00217937077140197	0.988433203485358	0.00389194921589185	unchanged	4.92350750050491	C16H32O3	271.229208804698	9.05328333333333	C18218	Cutin, suberine and wax biosynthesis(ko00073);;Metabolic pathways(ko01100)	--	--	--	--	HMDB0006294	506-13-8	Organic compounds	Lipids and lipid-like molecules	Fatty Acyls	Fatty acids and conjugates
neg_2747	Protolimonoid	1378.84332669439	1273.05495338294	1223.5166340048	1348.7175978099	1245.32244799684	1469.79036169881	1559.96478680028	1525.44092299754	1446.27591267514	1304.80690387028	1296.59974979852	1153.60693093744	0.0617949833220771	0.457605609220467	0.41589273251702	unchanged	1.11673582754454	C26H36O4	433.236487839791	9.04615	--	--	--	--	--	--	--	--	--	--	--	--
neg_2748	2-aminogalactopyranose	1.34704059900903e-09	1.34704059900903e-09	1.34704059900903e-09	1.34704059900903e-09	1.34704059900903e-09	723.004953816099	32.4447413835534	79.1367974215981	58.1470482228602	62.0403091272606	58.3377815249566	73.407659291761	-0.991993	0.640495599561782	0.264850907397569	unchanged	-2.72514	C6H14NO5+	405.171616447697	9.06045	--	--	--	--	--	--	--	--	--	--	--	--
neg_2750	3-[(3aS,4S,7aS)-7a-Methyl-1,5-dioxo-octahydro-1H-inden-4-yl]propanoate	6.03089790995278	1.85202962968117	10.5321824213283	1.34704059900903e-09	1.34704059900903e-09	1.65808862386591	145.588075896827	142.359491370563	156.453255587696	112.033937745732	120.632101376308	111.407799435027	5.29572196493376	8.45244195518879e-06	1.70757241527009	up	36.3645117284934	C13H18O4	475.251059951089	9.11693333333333	C20199	Steroid degradation(ko00984);;Metabolic pathways(ko01100);;Microbial metabolism in diverse environments(ko01120);;Degradation of aromatic compounds(ko01220)	--	--	--	--	--	--	--	--	--	--
neg_2752	beta-Tocotrienol	192.176368288704	231.807145584294	281.327715395578	231.838983613102	253.35096600675	217.32380988048	256.095893990639	273.269888029896	254.410472763237	231.996492111024	238.549979091223	231.573788047018	0.0778656431124173	0.385784241666139	0.49389237994099	unchanged	1.41038086304145	C28H42O2	409.311782859393	9.15268333333333	C14154	Ubiquinone and other terpenoid-quinone biosynthesis(ko00130);;Metabolic pathways(ko01100);;Biosynthesis of secondary metabolites(ko01110)	LMPR02020055	Prenol Lipids [PR]	Quinones and hydroquinones [PR02]	Vitamin E [PR0202]	HMDB0304597	--	Organic compounds	Lipids and lipid-like molecules	Prenol lipids	Quinone and hydroquinone lipids
neg_2757	2-hydroxyhexadecanoic acid	1061.00034454834	972.735924112654	1040.61307933921	951.436327735461	952.240411097018	877.746780697024	973.635202309063	1034.80572163777	1103.80749361373	1372.65661310956	882.820636223982	805.807767601118	0.0762368594686259	0.558806136605441	0.337241172417437	unchanged	3.24319770585608	C16H32O3	271.228751365317	9.31	--	--	--	--	--	--	HMDB0031057	16452-52-1	Organic compounds	Lipids and lipid-like molecules	Fatty Acyls	Fatty acids and conjugates
neg_2758	Ankorine	117.776803577359	120.653259467652	131.301576112744	145.429781022081	145.787383839453	131.149523415098	146.889035762339	160.017020541595	150.579208326155	118.864581340238	132.878358709518	116.831892877955	0.0605672135388749	0.53148216212114	0.354673901059698	unchanged	12.0308846491407	C19H29NO4	356.188359101804	9.31713333333333	C09337	Isoquinoline alkaloid biosynthesis(ko00950)	--	--	--	--	--	--	--	--	--	--
neg_2759	Bis(glutathionyl)spermine disulfide	1.34704059900903e-09	1.34704059900903e-09	1.34704059900903e-09	1.34704059900903e-09	3.60243678678081	1.34704059900903e-09	971.079752578469	1103.3464516057	1092.8842931477	932.005478508499	999.314717322999	986.399288342348	10.722075538066	3.072702614821e-07	1.73444693655741	up	4.26286245750839	C30H54N10O10S2	823.348100829795	9.3672	C16564	Glutathione metabolism(ko00480)	--	--	--	--	--	--	--	--	--	--
neg_2760	LysoPA 16:0 (2n isomer)	135.00268105502	133.616406056823	123.488691780378	143.659233687379	121.849896739033	109.115439127679	136.198979055991	148.071889820378	144.452472555111	111.692125411966	110.083914958286	116.473112296486	0.000451790897852954	0.996373043649538	0.00522900286292137	unchanged	20.294094857068	C19H39O7P	455.249868604911	9.3815	--	--	--	--	--	--	--	--	--	--	--	--
neg_2761	zymosterol intermediate 1a	121.442819063131	130.92340060445	136.309306832628	78.4847054386263	81.3581246687221	75.2266833555323	122.446906920466	111.909130414548	136.102093727646	104.587988784621	113.171441950208	99.9479928830907	0.141799243327794	0.429175313867717	0.439590016903897	unchanged	-15.6912	C28H46O2	449.312680380109	9.38865	--	--	LMST01010169	Sterol Lipids [ST]	Sterols [ST01]	Cholesterol and derivatives [ST0101]	--	--	--	--	--	--
neg_2763	Sonchuside A	15.5275554046615	18.4701081281119	13.9504930373262	4.03839086209551	3.53929940372653	1783.03308231806	11.4575826790386	22.034031433943	12.6591179232388	4.36160737076092	3.20390219711218	3.60428981862769	-5.00338	0.360944575527043	0.522547014535442	unchanged	-44.4845	C21H32O8	433.16604887786	9.40295	--	--	--	--	--	--	--	--	--	--	--	--
neg_2764	PE(18:1(11Z)/18:1(11Z))	1648.12161036325	1632.14698008212	1498.28354112708	1449.06368312228	1363.47600967458	1173.23871732302	1654.38527912782	1424.98879580523	1433.84229201398	1136.77278602695	1248.58613531437	1159.10689616282	-0.121279	0.304891659720313	0.570875926627117	unchanged	-9.65466	C41H78NO8P	742.532049968344	9.3958	--	--	--	--	--	--	HMDB0009025	--	Organic compounds	Lipids and lipid-like molecules	Glycerophospholipids	Glycerophosphoethanolamines
neg_2769	Lithocholic acid	91.1642658358903	78.1927861869777	157.252678329421	94.9545878571964	79.7113460654115	73.7672750068093	71.3882954311368	90.5849347081299	73.002570325984	70.889139645765	94.9336448498011	77.1206896640466	-0.266903	0.272265352170981	0.626864338224888	unchanged	10.5287452043329	C24H40O3	411.27110838456	9.48088333333333	C03990	Secondary bile acid biosynthesis(ko00121);;Bile secretion(ko04976)	LMST04010003	Sterol Lipids [ST]	Bile acids and derivatives [ST04]	C24 bile acids, alcohols, and derivatives [ST0401]	HMDB0000761	434-13-9	Organic compounds	Lipids and lipid-like molecules	Steroids and steroid derivatives	Bile acids, alcohols and derivatives
neg_2770	4beta-methylzymosterol-4alpha-carboxylic acid	192.289336226271	173.165177620675	193.257368516242	159.477736331152	123.974372413134	94.6439489381629	148.500667480195	166.671312647487	146.320142515618	120.243788366107	144.714044566348	116.412798594006	-0.152456	0.409576558005207	0.476539903229494	unchanged	19.2767431751556	C29H46O3	463.327890118987	9.48088333333333	--	--	--	--	--	--	--	--	--	--	--	--
neg_2774	cis-9,10-Epoxystearic acid	123.89166557263	105.330655996304	113.027395013989	117.267941278325	98.0099297610039	95.8288632597778	107.033433465149	122.217435609016	131.370403411219	123.950409475232	96.6743769557967	95.8178028149848	0.0514216215606895	0.617510979514409	0.272990216570531	unchanged	4.3962504079396	C18H34O3	297.244829702239	9.49518333333333	--	--	--	--	--	--	HMDB0247617	--	Organic compounds	Lipids and lipid-like molecules	Fatty Acyls	Lineolic acids and derivatives
neg_2778	Gentamicin A	118.064377310861	123.885617371507	170.649143097467	111.986327693395	123.639580102151	4237.43467509196	133.252194451986	140.680213728286	108.200886536211	216.393779877745	149.612973507774	101.512422054313	-2.52361	0.371077415456339	0.511327862511419	unchanged	24.0175329290197	C18H36N4O10	489.229057234435	9.56668333333333	C01917	Neomycin, kanamycin and gentamicin biosynthesis(ko00524);;Biosynthesis of secondary metabolites(ko01110)	--	--	--	--	--	--	--	--	--	--
neg_2779	PI(14:1(9Z)/16:1(9Z))	1320.85437165462	1458.40471368892	1894.86370717031	1480.08271189904	1421.87	1206.5675025994	1731.28091341371	1636.59113226533	1650.48986229182	1301.17249301417	1341.35851152311	1116.75153506302	-0.000820573	0.995311804641851	0.00458089617634044	unchanged	9.56683127209288	C39H71O13P	813.440077687613	9.56668333333333	--	--	LMGP06010083	Glycerophospholipids [GP]	Glycerophosphoinositols [GP06]	Diacylglycerophosphoinositols [GP0601]	--	--	--	--	--	--
neg_2785	PA(16:0/16:0)	9976.27857190106	9152.56655548623	9578.72807232518	9330.43030909973	9162.46500418182	8028.28002228465	10995.1956756866	9614.41962756024	8776.65013176537	8046.56886155945	8190.41284595483	7162.15408804138	-0.0652805	0.526591014005825	0.360889564616889	unchanged	2.47378808880309	C35H69O8P	669.449277804108	9.62388333333333	--	--	LMGP10010027	Glycerophospholipids [GP]	Glycerophosphates [GP10]	Diacylglycerophosphates [GP1001]	HMDB0000674	7091-44-3	Organic compounds	Lipids and lipid-like molecules	Glycerophospholipids	Glycerophosphates
neg_2786	19-Hydroxytestosterone	87.0586372351137	84.5631363281807	71.3468520013809	65.4274316660404	85.4070164716436	64.0435689749245	59.7622227789028	71.015195609793	79.7152750507912	81.2131583223315	89.6180239299948	87.4976743023926	0.0341744431225794	0.776496159955356	0.159874252000169	unchanged	-0.774185	C19H28O3	653.405421363413	9.64533333333333	C05294	Steroid hormone biosynthesis(ko00140);;Metabolic pathways(ko01100)	--	--	--	--	HMDB0006769	2126-37-6	Organic compounds	Organoheterocyclic compounds	Indoles and derivatives	--
neg_2788	Erythromycin C	1.14709711452462	1.34704059900903e-09	3.80803645551202	18.067514412229	37.8420907906551	43.1049184131754	4.06768809947991	4.26320834468859	54.8699104328768	58.9417387578402	64.9610230441965	77.4079821556895	1.34716817470797	0.114820775600699	0.85077170737148	unchanged	28.4281361462067	C36H65NO13	740.440711460845	9.65963333333333	C06616	Biosynthesis of 12-, 14- and 16-membered macrolides(ko00522);;Metabolic pathways(ko01100);;Biosynthesis of secondary metabolites(ko01110)	LMPK04000009	Polyketides [PK]	Macrolides and lactone polyketides [PK04]	--	HMDB0251935	--	Organic compounds	Organic oxygen compounds	Organooxygen compounds	Carbohydrates and carbohydrate conjugates
neg_2789	11-Deoxycortisol	808.759033707129	908.488743641771	1131.07760326165	871.579093708199	875.153	811.62919620443	930.026830593006	939.235471776801	1009.62083750778	872.275896915081	855.05629581684	869.460283629497	0.0182921377555623	0.837910874644216	0.116062088680199	unchanged	-9.33029	C21H30O4	691.415081885582	9.6668	C05488	Steroid hormone biosynthesis(ko00140);;Metabolic pathways(ko01100);;Cortisol synthesis and secretion(ko04927);;Cushing syndrome(ko04934)	LMST02030086	Sterol Lipids [ST]	Steroids [ST02]	C21 steroids (gluco/mineralocorticoids, progestogins) and derivatives [ST0203]	HMDB0000015	152-58-9	Organic compounds	Lipids and lipid-like molecules	Steroids and steroid derivatives	Hydroxysteroids
neg_2791	Coproporphyrinogen III	9099.37795084635	6978.00454060424	13265.4199669376	11353.8445852819	6641.07517197877	6404.13648182453	7370.75461659318	7569.14592515618	7432.88503631126	9743.6044956226	6617.52929546059	13059.9261850528	-0.0532655	0.835109923574378	0.126150623889034	unchanged	6.66989371240606	C36H44N4O8	681.294986443726	9.68825	C03263	Porphyrin metabolism(ko00860);;Metabolic pathways(ko01100);;Biosynthesis of secondary metabolites(ko01110);;Biosynthesis of cofactors(ko01240)	--	--	--	--	HMDB0001261	2624-63-7	Organic compounds	Organoheterocyclic compounds	Tetrapyrroles and derivatives	Porphyrins
neg_2792	5-N-Acetyl-7-N-(D-alanyl)-legionaminic acid	738.634379379948	478.34486173413	909.046507460379	889.32385291892	489.23099616464	427.064178934811	632.683368543788	611.929676446492	570.516849793071	726.910837219269	525.602851395378	907.672712749982	0.0159366727076176	0.946447554051182	0.026673339107179	unchanged	-0.234854	C14H25N3O8	725.320882532092	9.68825	C22250	O-Antigen nucleotide sugar biosynthesis(ko00541);;Metabolic pathways(ko01100);;Biosynthesis of nucleotide sugars(ko01250)	--	--	--	--	--	--	--	--	--	--
neg_2793	6,8a-Seco-6,8a-deoxy-5-oxoavermectin ''2b'' aglycone	67.8711337294523	68.3958258218662	61.2979314891248	73.1947182804074	69.9083157566485	73.742861889116	80.3684350141256	76.0884993744168	86.8743486357809	84.7424888381302	67.3593188398494	72.574629905745	0.175470773433324	0.0351729974155765	1.08747025250212	up	37.3331766688626	C33H48O8	571.349009144466	9.70255	C11953	Biosynthesis of 12-, 14- and 16-membered macrolides(ko00522)	--	--	--	--	--	--	--	--	--	--
neg_2795	Aclacinomycin S	491.548785172566	385.235156348193	901.255785704919	694.800903940768	423.805348259548	393.142448022523	408.326085103769	412.483324543493	446.21216176329	709.119558848961	454.865861496083	850.368784573177	-0.00369399	0.990429405923686	0.0125602252633604	unchanged	4.90622144945754	C36H45NO13	698.285244937365	9.69538333333333	C18635	Biosynthesis of type II polyketide products(ko01057);;Biosynthesis of secondary metabolites(ko01110)	--	--	--	--	HMDB0247947	--	Organic compounds	Phenylpropanoids and polyketides	Anthracyclines	--
neg_2796	PE(17:0/17:0)	17731.403008704	16848.0450423277	16420.0774856349	13704.7426470322	10967.5160289216	6666.61384682163	15480.9050524061	13508.5021641913	12930.592892359	9109.46875275171	7207.15668763857	5728.77137111827	-0.364274	0.221969468519953	0.66972538413824	unchanged	0.488248393021176	C39H78NO8P	740.521524230165	9.70255	--	--	LMGP02011213	Glycerophospholipids [GP]	Glycerophosphoethanolamines [GP02]	Diacylglycerophosphoethanolamines [GP0201]	--	--	--	--	--	--
neg_2798	Saikosaponin I	5.85725353613676	7.85967840558562	126.489840791514	119.025308140974	64.9964888286757	68.1919051279901	60.5677952445974	77.301619108668	84.2529104429015	146.931416505307	88.4599212015151	153.963672502107	0.639898707655484	0.200155431837147	0.696376133742573	unchanged	-36.1943	C48H78O17	947.465033961865	9.69538333333333	--	--	--	--	--	--	--	--	--	--	--	--
neg_2803	Sinapine	137.00517532223	213.430297797893	269.034522009515	216.34474297477	292.459915880511	251.986926604057	300.217285589447	316.088012354555	306.223223204571	318.350770422868	351.65414588453	317.38004905498	0.468565584284534	0.00935277778306099	1.3406034061079	up	-8.6328	C16H24NO5+	355.160973147201	9.7097	C00933	Phenylpropanoid biosynthesis(ko00940);;Biosynthesis of secondary metabolites(ko01110)	--	--	--	--	HMDB0029379	84123-22-8	Organic compounds	Phenylpropanoids and polyketides	Cinnamic acids and derivatives	Hydroxycinnamic acids and derivatives
neg_2807	3alpha,7alpha,12alpha-Trihydroxy-5beta-cholestanoate	16302.9234631375	1818.64470125172	2489.07181682336	68853.756351385	11222.2645956909	9289.14148682666	4703.07074817986	4881.2381571476	5238.90638364815	9352.16243668127	8842.71639311208	9152.50040669588	-1.38288	0.325641320619575	0.577645760430828	unchanged	-47.4835	C27H46O5	485.282542414997	9.7097	C04722	Primary bile acid biosynthesis(ko00120);;Metabolic pathways(ko01100)	LMST04030001	Sterol Lipids [ST]	Bile acids and derivatives [ST04]	C27 bile acids, alcohols, and derivatives [ST0403]	HMDB0000601	547-98-8	Organic compounds	Lipids and lipid-like molecules	Steroids and steroid derivatives	Bile acids, alcohols and derivatives
neg_2808	Dubione B	304.817053514001	313.778253196463	392.512876252441	286.039407067061	351.536659730691	362.595271369082	391.006374612814	417.292705555324	336.822764468688	395.663865783839	402.715755825225	349.875133514682	0.189359685413374	0.049701723240115	1.01944494429587	up	-39.0456	C30H44O4	489.280341708369	9.7097	--	--	--	--	--	--	--	--	--	--	--	--
neg_2810	PE(17:0/16:1(9Z))	1209.79224703409	1507.87340564804	1939.64925185583	756.442818020444	889.64704133905	965.757798163839	1118.6891243412	937.96452690563	985.713704636728	1196.47275553383	1262.26494834458	1107.25135405452	-0.137498	0.580929652214902	0.318636380734421	unchanged	-3.22801	C38H74NO8P	724.487601832474	9.7097	--	--	LMGP02010543	Glycerophospholipids [GP]	Glycerophosphoethanolamines [GP02]	Diacylglycerophosphoethanolamines [GP0201]	--	--	--	--	--	--
neg_2811	PE(18:1(11Z)/16:0)	15831.4664008326	5614.86739826223	2634.81497059514	9234.5895609884	8170.60812911264	6635.79599802627	4157.92149596062	2970.97408377128	2396.73991585765	6448.28431705696	5808.15387805513	4783.57161347429	-0.857139	0.110026663366924	0.890227030905393	unchanged	0.161362511583322	C39H76NO8P	738.50563863118	9.7097	--	--	--	--	--	--	HMDB0009022	--	Organic compounds	Lipids and lipid-like molecules	Glycerophospholipids	Glycerophosphoethanolamines
neg_2812	PG(16:1(9Z)/18:1(11Z))	641.511538656015	583.491860163294	594.784871632085	472.17	445.111183334208	354.753156769471	572.949176395015	554.772037615654	534.252698866993	503.942377648715	488.640006969866	408.032462026096	-0.0137057	0.925794018267477	0.0607859795974303	unchanged	-3.58454	C40H75O10P	745.499832901304	9.7097	--	--	--	--	--	--	HMDB0010588	--	Organic compounds	Lipids and lipid-like molecules	Glycerophospholipids	Glycerophosphoglycerols
neg_2813	PG(16:0/18:1(11Z))	7027.59737658511	7749.39957196474	9358.86374688339	6581.38332736699	6577.61990120739	5687.23235139179	8272.89185670983	8035.83260836787	7750.59046688903	5854.90709263242	5814.59853517307	5575.16474382453	-0.0574549	0.709454811464178	0.211208696903958	unchanged	-3.27411	C40H77O10P	747.515708107063	9.7097	--	--	LMGP04010008	Glycerophospholipids [GP]	Glycerophosphoglycerols [GP04]	Diacylglycerophosphoglycerols [GP0401]	HMDB0010573	1177673-26-5	Organic compounds	Lipids and lipid-like molecules	Glycerophospholipids	Glycerophosphoglycerols
neg_2814	1'-Hydroxy-gamma-carotene glucoside	1408.70112202811	1841.03076402503	2802.2213522218	2878.35496953021	3299.64677448307	3069.06930502986	1500.33197644261	1841.77138250404	2406.44124713337	2993.39391285853	2769.97998132976	2307.28276918782	-0.146765	0.533865533708516	0.340234689649341	unchanged	35.4372544102273	C46H68O6	751.496382047246	9.7097	C15861	Carotenoid biosynthesis(ko00906);;Biosynthesis of secondary metabolites(ko01110)	LMPR01070538	Prenol Lipids [PR]	Isoprenoids [PR01]	C40 isoprenoids (tetraterpenes) [PR0107]	--	--	--	--	--	--
neg_2815	PG(16:1(9Z)/16:1(9Z))	207.206365839243	350.230774839079	716.406686418159	214.930868793237	218.922411168517	174.072767095933	415.18759027048	346.956787147429	365.568046728419	229.05863811437	206.375595015375	153.13490785813	-0.132804	0.778080538225612	0.160718810975972	unchanged	-26.9734	C38H71O10P	763.457308151586	9.7097	--	--	LMGP04010967	Glycerophospholipids [GP]	Glycerophosphoglycerols [GP04]	Diacylglycerophosphoglycerols [GP0401]	HMDB0010586	--	Organic compounds	Lipids and lipid-like molecules	Glycerophospholipids	Glycerophosphoglycerols
neg_2816	(3R,2'S)-Myxol 2'-alpha-L-fucoside	29.6608062922896	86.3094104460973	293.382630705616	150.95954293817	145.917636983693	110.417826828988	175.209769288434	185.301391361197	195.770279603331	138.338058238354	125.691412486981	103.69562226477	0.178188942788059	0.66316478023898	0.251353566093657	unchanged	28.5435710688715	C46H66O7	765.471106285723	9.7097	C15941	Carotenoid biosynthesis(ko00906);;Biosynthesis of secondary metabolites(ko01110)	--	--	--	--	--	--	--	--	--	--
neg_2817	PS(18:1(11Z)/16:0)	9513.89774770279	12463.1199933576	16580.3790825202	10101.1128130446	8627.85599233444	5653.32542591065	15083.6439073058	14388.668842947	12540.9999995632	7318.42799386806	4940.54282237397	3033.78841378846	-0.135282	0.724822155441124	0.199205313575049	unchanged	29.3490159529423	C40H76NO10P	782.517701970431	9.7097	--	--	--	--	--	--	HMDB0112270	--	Organic compounds	Lipids and lipid-like molecules	Glycerophospholipids	Glycerophosphoserines
neg_2826	16-hydroxy hexadecanoic acid	37.6142603011418	39.3733608350111	46.1079420084084	41.5474814328568	39.3628345504735	34.3244958084402	49.7038015084563	49.2436983379424	44.3387463408721	50.938069059677	47.6284180508492	44.6395809659264	0.265533603191377	0.00276999205610727	1.37829969977487	up	4.15248909499686	C16H32O3	271.22899890639	9.71683333333333	--	--	--	--	--	--	--	--	--	--	--	--
neg_2828	[6]-Gingerol	1147.09107864585	1094.15415852946	1217.17461709933	970.53725079271	1028.81242003648	952.280797987406	1311.97543457708	1293.32627135896	1276.57737514983	1181.99926904077	1182.08531748513	1115.51253704218	0.199659417475718	0.0145757646668278	1.19530515107553	up	4.29469000227518	C17H26O4	293.177096305318	9.71683333333333	C10462	Stilbenoid, diarylheptanoid and gingerol biosynthesis(ko00945);;Biosynthesis of secondary metabolites(ko01110)	LMPK15020007	Polyketides [PK]	Phenolic lipids [PK15]	Alkyl catechols and derivatives [PK1502]	HMDB0005783	58253-27-3	Organic compounds	Benzenoids	Phenols	Methoxyphenols
neg_2829	Monacolin J acid	193.696087643983	208.513087546047	381.637239307887	260.966935668797	342.858233744315	333.815996068836	327.851408835571	348.04202277674	390.75917418802	385.685798258972	398.176031879382	360.031793517628	0.360747133556253	0.0491700257180109	1.06951194741687	up	-19.1614	C19H30O5	383.190571863204	9.724	C20854	Biosynthesis of various other secondary metabolites(ko00997);;Metabolic pathways(ko01100);;Biosynthesis of secondary metabolites(ko01110)	--	--	--	--	--	--	--	--	--	--
neg_2831	Prednisone	669.453095032189	1061.14765260237	1988.11076926906	1230.81961960551	1255.64273740932	1558.64651898678	1276.07305161455	1631.58316336379	2295.46576159045	2541.21939449415	1673.32516750077	1627.23672349594	0.508542134300671	0.0676411881765203	0.95174884832319	unchanged	16.1039824356135	C21H26O5	379.158459844226	9.71683333333333	C07370	--	LMST02030180	Sterol Lipids [ST]	Steroids [ST02]	C21 steroids (gluco/mineralocorticoids, progestogins) and derivatives [ST0203]	HMDB0014773	1953-03-02	Organic compounds	Lipids and lipid-like molecules	Steroids and steroid derivatives	Hydroxysteroids
neg_2834	16-Methoxy-2,3-dihydro-3-hydroxytabersonine	1440.5372435454	2185.5085479426	3789.43636818494	2476.94614375885	3102.38234645976	2958.39941138878	3566.67938023388	3807.48343722112	3974.72937431299	4465.55559701492	4372.22014086036	3856.25391978017	0.591765483869896	0.00777843527485469	1.33534895912789	up	-20.6204	C22H28N2O4	429.195187798297	9.71683333333333	C04578	Indole alkaloid biosynthesis(ko00901);;Metabolic pathways(ko01100);;Biosynthesis of secondary metabolites(ko01110)	--	--	--	--	--	--	--	--	--	--
neg_2836	17alpha-Hydroxypregnenolone	4471.0461714613	4182.12418761496	4643.07717441241	3760.25957044393	4125.54363738945	3926.71012894101	5457.92912695014	4682.32689720865	4053.41592202849	4307.02768883468	4264.13787154114	3608.15749541844	0.0708705849325287	0.488745003800212	0.393184089500873	unchanged	16.8274468134698	C21H32O3	709.48	9.71683333333333	C05138	Steroid hormone biosynthesis(ko00140);;Metabolic pathways(ko01100);;Ovarian steroidogenesis(ko04913);;Cortisol synthesis and secretion(ko04927);;Cushing syndrome(ko04934)	LMST02030089	Sterol Lipids [ST]	Steroids [ST02]	C21 steroids (gluco/mineralocorticoids, progestogins) and derivatives [ST0203]	HMDB0000363	387-79-1	Organic compounds	Lipids and lipid-like molecules	Steroids and steroid derivatives	Pregnane steroids
neg_2837	(2'S)-Deoxymyxol 2'-alpha-L-fucoside	40374.9824105588	39419.2294306191	46057.3677880719	38442.4827215018	37390.7586648833	32104.8211593675	45233.9417028488	43313.0733832613	41120.3417694096	37200.5550133147	36258.9096753949	32967.1020828183	0.014149897186941	0.887656107146918	0.0766229796033401	unchanged	45.0327862680656	C46H66O6	713.511	9.71683333333333	C15940	Carotenoid biosynthesis(ko00906);;Biosynthesis of secondary metabolites(ko01110)	LMPR01070535	Prenol Lipids [PR]	Isoprenoids [PR01]	C40 isoprenoids (tetraterpenes) [PR0107]	--	--	--	--	--	--
neg_2838	Mycolactone D	3791.08049935059	4751.77741320464	7875.54833097912	4115.15117583031	4352.83700104363	4225.59221971175	5446.51472617732	5329.65093699644	5311.05180671216	4515.41897197974	4755.56629571782	3973.40528767724	0.0108428708560424	0.957572314120331	0.031318415591912	unchanged	-41.5595	C45H72O9	777.471270406191	9.724	C21276	Type I polyketide structures(ko01052)	--	--	--	--	--	--	--	--	--	--
neg_2841	Feruloylagmatine	15.5557922100617	42.3068043055301	169.924288999451	149.660183106461	195.348186227305	189.758635305826	170.230023848737	213.542416792764	229.414473018486	255.653783261248	288.923703920982	265.337949052758	0.900128222173828	0.0169605598108362	1.21149705756259	up	17.034351955748	C15H22N4O3	341.14380727717	9.73115	C18325	Biosynthesis of various plant secondary metabolites(ko00999);;Metabolic pathways(ko01100);;Biosynthesis of secondary metabolites(ko01110)	--	--	--	--	--	--	--	--	--	--
neg_2844	1-Palmitoyl Lysophosphatidic Acid	1132.28349156212	1063.37088709846	1255.71733035869	1031.55702108525	1114.29553603338	1061.38130548917	1364.44346786737	1274.10186686509	1356.46153354541	1143.6111923116	1172.50279532601	1067.42961179769	0.148117340169741	0.074956900255229	0.937899233758768	unchanged	1.62433466244689	C19H39O7P	409.236730158128	9.7383	--	--	--	--	--	--	--	--	--	--	--	--
neg_2846	L-Sorbose	41.1269018422155	55.6653259867363	79.1977148697909	38.6069825359244	51.0395777265009	38.1879382836147	71.1280501231617	68.8922405405455	66.835163132028	59.4986820604174	67.4537669068277	57.8944524047395	0.366519870202782	0.0725824934059863	0.985992729566897	unchanged	6.93546874782924	C6H12O6	215.034038226201	9.75188333333333	C00247	Fructose and mannose metabolism(ko00051);;Metabolic pathways(ko01100)	--	--	--	--	HMDB0001266	470-15-5	Organic compounds	Organic oxygen compounds	Organooxygen compounds	Carbohydrates and carbohydrate conjugates
neg_2848	3-Hydroxyoctadecanoic Acid	125.325860871529	137.090280161421	170.361	112.906848755714	123.951913448364	110.104010453509	95.5894218243504	128.835058899214	150.533393961301	125.672008395459	121.396383873136	112.866663583579	-0.0854593	0.536480196545548	0.347375274204568	unchanged	3.32085158287075	C18H36O3	299.260165721499	9.75903333333333	--	--	--	--	--	--	--	--	--	--	--	--
neg_2849	Geranyl acetone	165.126971848702	189.68809589092	266.563752214395	183.037066671348	183.211634712642	170.21401139133	229.252640511511	221.291015208784	681.408469253292	278.752336706673	167.337708913526	207.244067298252	0.624717589212017	0.242326278083059	0.664916827775687	unchanged	1.28648656059851	C13H22O	433.33283310684	9.75903333333333	--	--	--	--	--	--	HMDB0031846	3796-70-1	Organic compounds	Lipids and lipid-like molecules	Prenol lipids	Monoterpenoids
neg_2852	Hydroxychlorobactene	212.733704995728	193.931910081152	238.957523163847	191.797683547218	189.120569245157	183.195036911346	215.953251561039	220.963724896087	254.142375665424	200.172308351181	201.601079307032	213.760786455327	0.111117643081957	0.19713137982484	0.689994155437176	unchanged	-40.3316	C40H54O	585.364668418225	9.77335	C15911	Carotenoid biosynthesis(ko00906);;Biosynthesis of secondary metabolites(ko01110)	--	--	--	--	--	--	--	--	--	--
neg_2853	all-trans-4-Oxoretinoic acid	207.975263851239	246.903858928644	294.867837881414	182.011201151744	196.253291539562	162.437819408147	239.200772933353	258.365735483527	283.162870092593	181.519225932045	225.005753826646	233.552785761744	0.138837310340332	0.391457133098897	0.472597067067666	unchanged	-3.86804	C20H26O3	673.372161670449	9.79478333333333	C16678	Retinol metabolism(ko00830);;Metabolic pathways(ko01100)	LMPR01090026	Prenol Lipids [PR]	Isoprenoids [PR01]	Retinoids [PR0109]	HMDB0006280	64907-22-8	Organic compounds	Lipids and lipid-like molecules	Prenol lipids	Retinoids
neg_2856	PG(18:1(11Z)/18:1(11Z))	118.05753354625	1.34704059900903e-09	21.4401328262131	827.684673133475	135.336186224851	483.455136062631	77.9041710203064	137.999901946103	238.475121131629	9192.53943768745	227.895170943725	204.482002522623	2.66795413021931	0.390533762824249	0.501284458970267	unchanged	-22.6494	C42H79O10P	819.521745307003	9.8234	--	--	--	--	--	--	HMDB0010618	--	Organic compounds	Lipids and lipid-like molecules	Glycerophospholipids	Glycerophosphoglycerols
neg_2858	Adrenic acid	75.5239555130405	77.5777795584935	83.2423634914271	117.921487139151	118.748164249069	119.289297323275	96.286958406612	100.560208425269	121.888531049258	84.2079059921155	99.9159570410345	93.3749973809848	0.00954448915017945	0.950994386495504	0.0385765939396585	unchanged	12.8393683738441	C22H36O2	353.250464370219	9.8377	C16527	Biosynthesis of unsaturated fatty acids(ko01040);;Ferroptosis(ko04216)	LMFA01030178	Fatty Acyls [FA]	Fatty Acids and Conjugates [FA01]	Unsaturated fatty acids [FA0103]	HMDB0002226	28874-58-0	Organic compounds	Lipids and lipid-like molecules	Fatty Acyls	Fatty acids and conjugates
neg_2861	(3Z)-Phycoerythrobilin	1.34704059900903e-09	1.34704059900903e-09	1.34704059900903e-09	1.34704059900903e-09	1.34704059900903e-09	4693.41614727509	1.34704059900903e-09	1.34704059900903e-09	1.34704059900903e-09	34.1567061824999	1.34704059900903e-09	1.34704059900903e-09	-7.10233	0.366433658090228	0.516527650803269	unchanged	2.80459539239817	C33H38N4O6	621.250180530981	9.8949	C05912	Porphyrin metabolism(ko00860);;Biosynthesis of secondary metabolites(ko01110)	--	--	--	--	--	--	--	--	--	--
neg_2863	Cyclooctatin	8562.0975872384	7916.77575188389	8373.95459946307	9349.93581617963	9882.98062127978	9646.61339631262	8404.14264815209	8775.9592257831	12301.7677331736	8702.57933427202	9208.92929083356	8916.7995563943	0.0676045611322316	0.542278800772721	0.343122387335827	unchanged	49.7964317039397	C20H34O3	367.265044758762	9.90205	C21979	Biosynthesis of various other secondary metabolites(ko00997);;Metabolic pathways(ko01100);;Biosynthesis of secondary metabolites(ko01110)	--	--	--	--	--	--	--	--	--	--
neg_293	methylphosphonate	633.771825152879	611.315369435982	591.167143404124	549.801209661492	567.820031648282	622.284584938925	635.865811079988	662.783077175992	624.809242584265	624.307918183023	607.49552328884	651.003931957675	0.0899648481903881	0.0384164475898347	1.06948752108136	up	-5.45943	CH5O3P	130.966507856635	0.519616666666667	C20396	Phosphonate and phosphinate metabolism(ko00440);;Metabolic pathways(ko01100)	--	--	--	--	HMDB0240714	--	Organic compounds	Organic acids and derivatives	Organic phosphonic acids and derivatives	Organic phosphonic acids
neg_422	3,4-Dihydroxyphthalate	186.091855614814	175.564320588285	137.327782351186	197.990007897754	185.729	177.014192163121	213.304968349466	198.324313540457	175.758110691152	166.818205668032	162.018534889673	155.268861767086	0.0159426364728068	0.878980853337932	0.0868915215351831	unchanged	-39.7574	C8H6O6	218.98323311641	0.541066666666667	C03223	Polycyclic aromatic hydrocarbon degradation(ko00624);;Metabolic pathways(ko01100);;Microbial metabolism in diverse environments(ko01120);;Degradation of aromatic compounds(ko01220)	--	--	--	--	--	--	--	--	--	--
neg_714	D,L- gamma-hydroxyphosphinothricin	58.1712636075157	50.6188368221805	53.6431178251186	64.9877336232188	58.7841545401307	57.4453317843277	54.8442153976856	56.1841354129341	33.4668027585136	50.0279900676957	56.8365903655048	53.0830206467089	-0.174771	0.151831090747008	0.781778688693928	unchanged	-1.50948	C5H11NO5P-	391.067099909318	0.591116666666667	--	--	--	--	--	--	--	--	--	--	--	--
neg_725	1-O-Cinnamoyl-β-D-glucose	21.7198835558382	31.3989304360237	19.4535915644419	19.0887804924134	13.2878129002128	19.163961030391	12.329705592488	17.5683051082418	25.601117831944	19.492063769347	18.6351438104097	23.9801743398482	-0.0776858	0.734864729847604	0.198861386014325	unchanged	-21.1207	C15H18O7	679.211257526098	0.591116666666667	--	--	--	--	--	--	--	--	--	--	--	--
neg_730	Thiamine monophosphate	52.0214022007507	61.9138351321342	63.4538337089762	65.4894234640238	49.1850576871644	65.4265605354621	50.8457644812689	38.9167499329324	43.4593782517912	38.7596817855299	39.6732811205777	46.9471357302757	-0.46717	0.00124199626725258	1.44364299819524	down	2.47791789352931	C12H17N4O4PS	747.157181503707	0.591116666666667	C01081	Thiamine metabolism(ko00730);;Metabolic pathways(ko01100);;Biosynthesis of cofactors(ko01240)	--	--	--	--	HMDB0002666	495-23-8	Organic compounds	Organoheterocyclic compounds	Diazines	Pyrimidines and pyrimidine derivatives
neg_731	Tripterygiumine P	6.66051016569513	24.8658669973233	15.1259346695304	11.5103948703344	8.99806693371746	14.3533679164125	32.4188194168789	37.3879182108085	42.6867841134966	25.3785454312447	24.1366341266824	24.788126460121	1.19634768157197	0.00169454042746011	1.40330658629473	up	-10.6732	C35H41NO15	760.238188477745	0.591116666666667	--	--	--	--	--	--	--	--	--	--	--	--
neg_732	Deoxynogalonate	670.42680366109	881.78227966718	731.303005614413	590.491050275089	547.381670795505	588.375456431957	680.037117191228	675.353872014512	645.324479264701	339.836701104655	372.388507208401	381.73370048293	-0.373728	0.104515410974078	0.863253692179317	unchanged	-19.7761	C20H16O7	795.178497977711	0.591116666666667	C18629	Biosynthesis of type II polyketide products(ko01057);;Metabolic pathways(ko01100);;Biosynthesis of secondary metabolites(ko01110)	--	--	--	--	--	--	--	--	--	--
neg_735	Isonicotinoyl-NADP adduct	161.385359028746	179.724209530058	146.763764753563	209.317067009344	188.254464280165	172.938545132457	182.873474749109	135.28853638102	101.441990043189	140.244694906757	192.347343297667	184.62157884549	-0.176022	0.27169021287416	0.609653972301279	unchanged	17.4809711818862	C27H33N8O18P3	885.096828232059	0.591116666666667	C21760	Drug metabolism - other enzymes(ko00983)	--	--	--	--	--	--	--	--	--	--
neg_761	maltoheptaose	957.210945801521	977.31748206214	949.604028207752	1127.03771316296	1041.23043263089	1083.50992435973	414.695761254449	386.732743585933	345.270299325948	402.559451889482	439.116160723268	438.297464736411	-1.3383	2.20021157744898e-07	1.71683869185503	down	-7.03317	C42H72O36	1197.37042659712	0.598283333333333	--	--	--	--	--	--	HMDB0013000	137767-17-0	Organic compounds	Organic oxygen compounds	Organooxygen compounds	Carbohydrates and carbohydrate conjugates
neg_762	N-Carboxyethyl-γ-aminobutyric acid	47.2248231001088	58.3951019714438	42.5920486789986	47.0192539887526	43.0188174755245	48.7361930959782	197.435031131699	395.552487482261	132.081313598009	172.144404404563	136.689121866421	305.787487565995	2.2228455755441	0.00951597131273237	1.3780305714914	up	4.54012866773358	C7H13NO4	174.077976373917	0.598283333333333	--	--	--	--	--	--	HMDB0002201	4386-03-02	Organic compounds	Organic acids and derivatives	Carboxylic acids and derivatives	Amino acids, peptides, and analogues
neg_763	Guvacoline	1.34704059900903e-09	1.34704059900903e-09	3.34836114078639	1.34704059900903e-09	1.34704059900903e-09	1.34704059900903e-09	40.1749368434027	51.5621406426524	24.4325197430961	36.5982464804498	30.2400850541194	51.7477905836036	6.13156135394693	0.000329697174332237	1.63261685536569	up	8.63154829787493	C7H11NO2	186.078399196708	0.598283333333333	C16821	--	--	--	--	--	--	--	--	--	--	--
neg_764	5-Hydroxyectoine	283.628337384379	293.400456106309	271.036672381038	289.403749682955	252.656424401408	278.146858117656	240.468611293644	233.83998747175	226.460444141869	222.769791969924	249.563505197277	258.764176471673	-0.220458	0.000758388324673244	1.46031657196251	down	-0.96493	C6H10N2O3	203.067192533314	0.598283333333333	C16432	Glycine, serine and threonine metabolism(ko00260);;Metabolic pathways(ko01100);;Microbial metabolism in diverse environments(ko01120)	--	--	--	--	--	--	--	--	--	--
neg_766	6-Hydroxymelatonin	1379.89763427915	1467.24681565975	1346.94358010552	1417.78939963796	1240.08554898336	1347.47833945926	1190.05158876579	1163.87531933777	885.414389052551	974.657026860165	1070.39925875193	1096.66185943157	-0.36173	0.000521193735499455	1.50137175536448	down	-9.77941	C13H16N2O3	293.099588794095	0.598283333333333	C05643	Tryptophan metabolism(ko00380)	--	--	--	--	HMDB0004081	2208-41-5	Organic compounds	Organoheterocyclic compounds	Indoles and derivatives	Hydroxyindoles
neg_769	Nicotianamine	44.2649909883836	48.1209397819148	39.4293811066173	34.9749160502345	35.9757467911047	38.3686676394683	78.6990898436509	87.5308488435274	59.5092855833904	72.6465325061326	72.7969711666895	97.0788215369504	0.957475649279267	0.000418067637482363	1.57194464759019	up	2.45494020084338	C12H21N3O6	302.136503171254	0.598283333333333	C05324	Cysteine and methionine metabolism(ko00270);;Biosynthesis of various plant secondary metabolites(ko00999);;Metabolic pathways(ko01100);;Biosynthesis of secondary metabolites(ko01110)	--	--	--	--	HMDB0255025	--	Organic compounds	Organic acids and derivatives	Carboxylic acids and derivatives	Amino acids, peptides, and analogues
neg_770	Maltose	11883.1761833725	12150.8060020548	11630.3313207039	11818.9421633968	10973.6825950319	11657.6795769723	12749.7061377831	13078.1904184094	10408.5930533317	10919.6424770072	11954.7511912653	12075.1883518769	0.0218797332174606	0.705001215643355	0.213342814503965	unchanged	0.722557072630716	C12H22O11	341.109182287188	0.598283333333333	C00208	Starch and sucrose metabolism(ko00500);;Metabolic pathways(ko01100);;Biosynthesis of secondary metabolites(ko01110);;ABC transporters(ko02010);;Bacterial chemotaxis(ko02030);;Phosphotransferase system (PTS)(ko02060);;Taste transduction(ko04742);;Carbohydrate digestion and absorption(ko04973)	--	--	--	--	HMDB0000163	69-79-4	Organic compounds	Organic oxygen compounds	Organooxygen compounds	Carbohydrates and carbohydrate conjugates
neg_771	beta-D-Galactose	340.94952443588	365.577267598045	353.188504256902	340.981046774607	335.235805098833	334.028200405051	305.62711806912	292.390840175504	279.446136615249	257.157661571343	270.805444348697	274.465395919264	-0.301234	3.17663445527798e-05	1.60897169918231	down	-0.827205	C6H12O6	359.119201873636	0.598283333333333	C00962	--	--	--	--	--	HMDB0003449	7296-64-2	Organic compounds	Organic oxygen compounds	Organooxygen compounds	Carbohydrates and carbohydrate conjugates
neg_773	S-Adenosyl-L-homocysteine	554.04490942734	537.031090430866	517.91171360042	603.283091230059	591.654794526725	631.136061297072	959.142591835665	912.196136985031	773.089670486762	866.951064427713	977.985379832401	1031.35568970322	0.684520575565219	5.90122862655896e-05	1.63068213925223	up	14.163536126161	C14H20N6O5S	827.263868724683	0.598283333333333	C00021	Cysteine and methionine metabolism(ko00270);;Metabolic pathways(ko01100);;Biosynthesis of amino acids(ko01230);;Biosynthesis of cofactors(ko01240);;Chemical carcinogenesis - reactive oxygen species(ko05208)	--	--	--	--	HMDB0000939	979-92-0	Organic compounds	Organoheterocyclic compounds	Lactones	Gamma butyrolactones
neg_774	D-Lactose	13542.9469388448	14684.9290153516	14215.0581083236	13547.9112181476	12582.0480162835	13096.3562697496	13938.0199142743	14304.3633370744	11179.4897581816	11585.0388136994	13038.3630421227	13121.0802290334	-0.081821	0.242354784286128	0.647294834460124	unchanged	0.287187732400931	C12H22O11	387.114512642279	0.598283333333333	--	--	--	--	--	--	HMDB0035312	87396-30-3	Organic compounds	Organic oxygen compounds	Organooxygen compounds	Carbohydrates and carbohydrate conjugates
neg_776	Plaunol E	229.632373052932	253.161274282933	232.575089975977	246.571802291588	222.858913593077	222.091024527409	167.20925072541	157.074912784782	140.265858467868	136.077630461443	156.064654892092	155.724803719996	-0.624745	3.99627942134678e-07	1.68313703845996	down	14.2511338702665	C22H24O8	461.151182837678	0.598283333333333	--	--	--	--	--	--	--	--	--	--	--	--
neg_777	5'-(p-nitrophenyl)thioadenosine	59.8432557534677	62.5040898043806	59.385601186399	58.7329838698732	55.1951159536501	58.201244629555	53.4118703483055	52.3996163740703	55.5308123597548	49.0452227497659	58.3553137272534	60.9062165833269	-0.102257	0.0785383665242905	0.94910556831654	unchanged	13.6204101769704	C16H16N6O5S	425.07	0.598283333333333	--	--	--	--	--	--	--	--	--	--	--	--
neg_779	4-Hydroxy-5-phenyltetrahydro-1,3-oxazin-2-one	129.925592165682	122.822491391429	103.053573504943	105.239593924172	103.473859398902	100.70138819321	118.712790180263	112.456552289229	96.0334693455473	79.7587733208828	95.2612021744098	74.1894013668201	-0.206723	0.124114191092238	0.827237132416663	unchanged	-13.9533	C10H11NO3	431.140601263556	0.598283333333333	C16595	Drug metabolism - cytochrome P450(ko00982)	--	--	--	--	HMDB0060389	--	Organic compounds	Benzenoids	Benzene and substituted derivatives	--
neg_780	12alpha,13alpha-Dihydroxyfumitremorgin C	3.79657549893604	3.95840547356904	4.24444975520432	8.5179513703293	2.52844561470652	5.81849499625609	6.53679135859436	6.24729692799896	10.2543449368802	64.6049135867814	4.55052412525093	7.12096516025317	1.7827218766898	0.278452101564566	0.62907045089802	unchanged	10.6891142735418	C22H25N3O5	446.153217357767	0.598283333333333	C20605	Staurosporine biosynthesis(ko00404);;Metabolic pathways(ko01100);;Biosynthesis of secondary metabolites(ko01110)	--	--	--	--	--	--	--	--	--	--
neg_783	5,10-Methenyltetrahydrofolate	393.237500618561	405.668561918058	396.156377369697	438.166496062506	433.82348336619	421.053123314875	547.184700671097	552.510615604099	467.59173417027	554.47788019517	632.815846474457	630.111294946657	0.443976903937822	0.00130642833027047	1.52191511460075	up	-15.8472	C20H22N7O6+	957.255893528937	0.598283333333333	C00445	One carbon pool by folate(ko00670);;Carbon fixation pathways in prokaryotes(ko00720);;Metabolic pathways(ko01100);;Microbial metabolism in diverse environments(ko01120);;Carbon metabolism(ko01200);;Biosynthesis of cofactors(ko01240)	--	--	--	--	HMDB0001354	7444-29-3	Organic compounds	Organoheterocyclic compounds	Pteridines and derivatives	Pterins and derivatives
neg_785	Coelovirin A	6.13534353634463	8.68587193245256	13.5463580359255	126.300934500436	4.79133775994989	7.90630489212247	124.604832497962	112.179859035361	90.8158672690657	106.95858530605	123.694230080983	124.762105097278	2.02891049861559	0.00620043979887027	1.38374530024258	up	-10.5324	C21H30O12	473.161	0.598283333333333	--	--	--	--	--	--	--	--	--	--	--	--
neg_787	3-Hydroxy-5-(methylthio)pentyl Glucosinolate	180.37499863614	184.134984551224	184.37256386216	185.722153324061	165.761437193568	172.205065694159	133.75014868742	126.06264529405	92.5060381118543	114.036582153923	129.165675651733	131.522726893715	-0.560959	6.34284380116186e-05	1.62217441150389	down	10.0677446479216	C13H25NO10S3	486.038001499916	0.598283333333333	--	--	--	--	--	--	--	--	--	--	--	--
neg_789	Chicoric Acid	94.4738690608357	104.213965028966	93.9551514799333	112.402520390971	106.766785475838	112.32421767803	81.0436945285432	85.5923462052475	52.9430427987085	63.745434318136	67.3061848434783	60.2582648588919	-0.603113	0.000298707045950034	1.52596955790756	down	-24.8503	C22H18O12	495.042712824009	0.598283333333333	C10437	--	--	--	--	--	HMDB0002375	70831-56-0	Organic compounds	Organic acids and derivatives	Carboxylic acids and derivatives	Tetracarboxylic acids and derivatives
neg_790	dTDP-3-amino-2,3,6-trideoxy-4-keto-D-glucose	77.5322196456038	93.1443200005155	83.8082682175527	82.6042728624956	78.8017767538014	76.1955723245587	55.0070453639257	55.0184720844591	30.5385832578623	38.7064413977327	56.2357194794595	60.2988717959056	-0.734265	0.000402737842991998	1.54122578878749	down	12.9111752244197	C16H25N3O13P2	574.082105207831	0.598283333333333	C12318	Staurosporine biosynthesis(ko00404);;Polyketide sugar unit biosynthesis(ko00523);;Biosynthesis of vancomycin group antibiotics(ko01055);;Metabolic pathways(ko01100);;Biosynthesis of secondary metabolites(ko01110);;Biosynthesis of nucleotide sugars(ko01250)	--	--	--	--	--	--	--	--	--	--
neg_791	Verruculogen	18.7129503886568	10.4518931301317	9.02692073002035	13.8872761918093	12.2904915089287	14.0030957018511	248.502115188511	247.406608877804	150.936815603638	201.488881622969	169.963409030256	287.953830585261	4.05893919333854	0.000205355149952985	1.65402587760807	up	-2.30572	C27H33N3O7	546.200072950771	0.598283333333333	C20045	Staurosporine biosynthesis(ko00404);;Metabolic pathways(ko01100);;Biosynthesis of secondary metabolites(ko01110)	--	--	--	--	--	--	--	--	--	--
neg_797	PhosphoribosylformiminoAICAR-phosphate	61.8359921446603	80.3634435638404	70.1591124765847	63.9986669549166	74.6173257067342	65.9816295640884	55.4833912125611	53.0007451952267	31.2870138914432	46.9076387437663	47.6141761678907	52.0608531891012	-0.542097	0.000850183821566897	1.44493364868871	down	-8.66198	C15H25N5O15P2	576.069963271666	0.598283333333333	--	--	--	--	--	--	HMDB0012277	36244-83-4	Organic compounds	Nucleosides, nucleotides, and analogues	Imidazole ribonucleosides and ribonucleotides	1-ribosyl-imidazolecarboxamides
neg_800	Pelargonidin 3-O-rutinoside	176.133270564951	165.368008740293	166.538268400508	203.133365715591	176.313455739402	202.24143323134	72.8894471453286	68.8468608293051	63.081542813945	51.8497994042951	80.6147419784645	68.0589036803964	-1.42676	5.95530644520511e-07	1.70186445053093	down	-2.77968	C27H31O14+	624.167973629033	0.598283333333333	C12644	Anthocyanin biosynthesis(ko00942)	--	--	--	--	--	--	--	--	--	--
neg_803	Novobiocin	189.23457751906	180.219070217742	232.493926254316	192.738591607476	222.715817243865	203.196041229125	278.21501185187	291.711155952823	282.388846290128	229.803239919807	255.609628567164	269.177	0.396696343029016	0.000398798985412574	1.49209449241998	up	-48.624	C31H36N2O11	633.176808657594	0.598283333333333	C05080	Novobiocin biosynthesis(ko00401);;Metabolic pathways(ko01100);;Biosynthesis of secondary metabolites(ko01110)	--	--	--	--	HMDB0015185	303-81-1	Organic compounds	Phenylpropanoids and polyketides	Coumarins and derivatives	Coumarin glycosides
neg_807	maltotetraose	5152.44421102414	5511.59134176283	5108.95702151319	5316.90793964099	5020.89904810813	4963.98621087832	5177.5250599753	5129.1080635669	4207.29220310906	4403.30680155231	4994.09267610455	5076.01211835104	-0.100322	0.107067105797328	0.878192952451671	unchanged	-3.37298	C24H42O21	665.212334774119	0.598283333333333	C02052	--	--	--	--	--	HMDB0001296	34612-38-9	Organic compounds	Organic oxygen compounds	Organooxygen compounds	Carbohydrates and carbohydrate conjugates
neg_812	Tripterygiumine T	171.52844197395	192.054786012546	201.103873304075	197.98743751094	191.86195501982	193.442150878262	186.145873743077	178.724145777756	152.578323539288	150.920310989235	183.201945727012	181.46279428893	-0.152209	0.0374161264349293	1.06849702655641	down	-2.98399	C32H39NO16	714.199483409818	0.598283333333333	--	--	--	--	--	--	--	--	--	--	--	--
neg_816	4-Deoxy-4-thio-alpha-D-digitoxosyl-calicheamicin T0	86.9596708415496	109.554434119931	93.2684557458406	99.8833957568927	85.6646321386753	90.9233060481457	72.2396677327965	70.9941310185263	50.8883032512607	66.1758867673847	71.4439471598303	84.3443058445128	-0.444566	0.00158016738197403	1.40905198174936	down	-17.8563	C30H38N2O11S4	729.115530051176	0.598283333333333	C21339	Biosynthesis of enediyne antibiotics(ko01059);;Metabolic pathways(ko01100);;Biosynthesis of secondary metabolites(ko01110)	--	--	--	--	--	--	--	--	--	--
neg_819	N-Acetylmuramic acid 6-phosphate	86.3246781292725	90.312900652093	61.181519860126	77.7039629059118	71.0018555158987	81.7365463856117	30.3254810523792	33.1300639312113	30.691174651664	35.9709407028555	25.8641548739218	32.1705011478268	-1.31541	5.10307136702405e-05	1.66437184696983	down	39.6104004762817	C11H20NO11P	745.177073240935	0.598283333333333	C16698	Amino sugar and nucleotide sugar metabolism(ko00520);;Metabolic pathways(ko01100);;Biosynthesis of nucleotide sugars(ko01250);;Phosphotransferase system (PTS)(ko02060)	--	--	--	--	--	--	--	--	--	--
neg_820	6'''-p-Hydroxybenzoylspinosin	81.8404607541408	75.4072131617335	61.3970507200357	75.7065346865553	62.1684608136983	66.5307699298564	75.4482207620059	60.9663201897952	68.2184596116719	52.7142881599257	54.9489134120409	56.6508004597421	-0.197416	0.0978514894746613	0.880925602184533	unchanged	-1.72669	C35H36O17	749.168660138664	0.598283333333333	--	--	--	--	--	--	--	--	--	--	--	--
neg_823	Pelargonidin 3-O-rutinoside 5-O-beta-D-glucoside	103.692035314676	108.559739840727	90.1804356879387	116.870912479617	111.079706416917	106.441113263112	163.047227958877	158.545757030444	149.417205050063	156.787679063661	173.460415539238	181.786205527243	0.626362132201818	4.20625211479407e-06	1.65148951846816	up	-7.69296	C33H41O19+	786.216704746171	0.598283333333333	C12645	Anthocyanin biosynthesis(ko00942)	--	--	--	--	--	--	--	--	--	--
neg_825	Pelargonidin 3-O-(6-caffeoyl-beta-D-glucoside) 5-O-beta-D-glucoside	42.6491240020542	44.8222540081444	43.1099162091856	47.7029447966633	56.3516788471525	51.9196770165006	49.8942500047508	39.5375971550094	34.4216227568222	34.0545369318609	53.3356511717463	37.3114546174354	-0.205249	0.150930191057913	0.771353411908819	unchanged	-48.6012	C36H37O18+	792.130589896396	0.598283333333333	C12640	Anthocyanin biosynthesis(ko00942);;Biosynthesis of secondary metabolites(ko01110)	--	--	--	--	--	--	--	--	--	--
neg_826	S-adenosyl-4-methylthio-2-oxobutanoic acid	276.993589771248	254.643976304766	280.979690285395	325.784589738594	314.136351901649	296.440943264444	140.608395481958	145.162146181885	116.778940926293	204.526530790619	228.646689799519	242.596570251766	-0.697729	0.00196768732364721	1.44393706877118	down	0.306892175832539	C15H20N5O6S+	795.219826689313	0.598283333333333	--	--	--	--	--	--	HMDB0304475	--	Organic compounds	Nucleosides, nucleotides, and analogues	5'-deoxyribonucleosides	5'-deoxy-5'-thionucleosides
neg_833	Auraviketone	91.9314627560836	106.097963589363	96.5011418969588	100.765481706285	96.825959268092	98.8666052002536	67.3649874021046	60.9025124096013	76.9420259249311	68.9963104302352	69.7156165995023	58.6464303089835	-0.553898	5.24296332591982e-06	1.65213398428938	down	0.68003045568226	C21H16O8	837.16777650827	0.598283333333333	C12417	Biosynthesis of type II polyketide products(ko01057);;Biosynthesis of secondary metabolites(ko01110)	--	--	--	--	--	--	--	--	--	--
neg_839	Butanoyl-CoA	156.35451317274	169.241185956395	162.804146001628	163.963565544319	155.620660643513	191.952761335158	119.65389930485	128.326524136669	141.80920354701	123.006846297817	120.944073610853	117.980307748124	-0.41164	0.000163207039112947	1.55643231338055	down	8.94762244452639	C25H42N7O17P3S	882.162767238483	0.598283333333333	C00136	Fatty acid elongation(ko00062);;Fatty acid degradation(ko00071);;Lysine degradation(ko00310);;Glyoxylate and dicarboxylate metabolism(ko00630);;Butanoate metabolism(ko00650);;Biosynthesis of type II polyketide backbone(ko01056);;Metabolic pathways(ko01100);;Biosynthesis of secondary metabolites(ko01110);;Microbial metabolism in diverse environments(ko01120);;Carbon metabolism(ko01200);;Fatty acid…	LMFA07050292	Fatty Acyls [FA]	Fatty esters [FA07]	Fatty acyl CoAs [FA0705]	HMDB0304279	--	Organic compounds	Lipids and lipid-like molecules	Steroids and steroid derivatives	Bile acids, alcohols and derivatives
neg_844	Delphinidin-3-O-(2'''-O-p-coumaroyl)rutinoside-5-O-glucoside	33.1012005806314	17.4169838241684	28.5726879138274	29.2264919121765	37.6440919818753	17.5761366809002	30.2725318990157	12.9046497023042	19.9824403195783	25.1228458299179	39.1255570067982	22.2340297181082	-0.128107	0.652080931957598	0.256275626769315	unchanged	-9.61334	C42H47O23+	918.234699250149	0.598283333333333	--	--	--	--	--	--	--	--	--	--	--	--
neg_846	Cyanidin-3-(p-coumaroyl)-rutinoside-5-glucoside	144.712834407129	139.366055864619	150.72788963705	145.032944436289	142.106345637952	151.415197051586	122.025011110919	140.266550412033	105.56041507824	128.325170271595	140.526524033328	146.888137410724	-0.156476	0.0618542617015117	1.0222470739296	unchanged	13.9028342762337	C42H47O22+	948.26665882467	0.598283333333333	C16292	Anthocyanin biosynthesis(ko00942)	--	--	--	--	--	--	--	--	--	--
neg_848	pimeloyl-CoA	29.8681105725811	29.4337453251426	38.058215759648	29.0356293290348	28.2816321708415	30.2754451622301	53.9104646270638	30.993773456913	49.7130937619485	41.5092460841171	39.3952448505292	19.8945878788471	0.348057920345114	0.163893159639274	0.781422444247706	unchanged	14.7665042056682	C28H46N7O19P3S	954.189831424221	0.598283333333333	C01063	Benzoate degradation(ko00362);;Biotin metabolism(ko00780);;Metabolic pathways(ko01100);;Microbial metabolism in diverse environments(ko01120);;Degradation of aromatic compounds(ko01220);;Biosynthesis of cofactors(ko01240)	LMFA07050363	Fatty Acyls [FA]	Fatty esters [FA07]	Fatty acyl CoAs [FA0705]	HMDB0304466	--	Organic compounds	Organoheterocyclic compounds	Tetrapyrroles and derivatives	--
neg_859	hexadec-2-enoyl-CoA	192.966420193378	168.722887175902	180.066701851879	229.306082096999	208.570639533233	190.097827449856	249.869178934184	217.106269932635	154.609250708431	216.294077210584	252.864707139905	244.729830219038	0.191174897519213	0.152154034067888	0.778055413600916	unchanged	0.967589755599386	C37H64N7O17P3S	1038.29959661968	0.605416666666667	--	--	--	--	--	--	--	--	--	--	--	--
neg_863	Linoleoyl-CoA	268.386995187768	272.675106165499	246.181116496306	324.477987321691	322.269367079291	345.31529101849	419.546771957379	417.247765477835	304.890888611062	411.193874467274	436.083059410711	489.007827269497	0.477844298636931	0.00354065214086632	1.36576219909758	up	13.8440586588327	C39H62N7O19P3S	1056.31076462192	0.605416666666667	C02050	Biosynthesis of unsaturated fatty acids(ko01040);;Metabolic pathways(ko01100);;Fatty acid metabolism(ko01212)	LMFA07050343	Fatty Acyls [FA]	Fatty esters [FA07]	Fatty acyl CoAs [FA0705]	HMDB0001064	6709-57-5	Organic compounds	Lipids and lipid-like molecules	Fatty Acyls	Fatty acyl thioesters
neg_869	Centaurein	72.7547026610499	72.9422370805494	82.7950286662933	101.462570162491	110.065428398763	82.4286655700685	114.451120193059	115.258489775166	104.701549225526	96.009767915675	117.32128238998	125.16770727511	0.365124184985099	0.00927612636344901	1.2647231847318	up	7.64770367045585	C24H26O13	1103.29651907952	0.612566666666667	--	--	LMPK12112933	Polyketides [PK]	Flavonoids [PK12]	Flavones and Flavonols [PK1211]	--	--	--	--	--	--
neg_871	(9Z,12Z,15Z,18Z,21Z)-Tetracosapentaenoyl-CoA	418.584619481469	352.973767182212	352.575728312088	479.264996941441	460.967501399197	469.495074068474	407.894045605426	370.998028294741	380.964662834794	420.15414745732	509.159827909664	509.514764860153	0.0364442565912462	0.760438670292029	0.169242613986477	unchanged	-35.6671	C45H72N7O17P3S	1152.26561880385	0.605416666666667	C16167	Biosynthesis of unsaturated fatty acids(ko01040);;Fatty acid metabolism(ko01212)	LMFA07050141	Fatty Acyls [FA]	Fatty esters [FA07]	Fatty acyl CoAs [FA0705]	--	--	--	--	--	--
neg_872	dTDP-L-megosamine	48.4917	53.2808003374289	40.7655410662544	63.4874989046762	83.2031511150001	78.2977094009307	46.9813139754441	50.4796270450239	69.1708744037776	76.6990510533646	47.2071605051813	60.540831673029	-0.0660528	0.755891099446562	0.162581000104408	unchanged	-18.4418	C18H31N3O13P2	1117.2385233306	0.612566666666667	C11919	Polyketide sugar unit biosynthesis(ko00523);;Metabolic pathways(ko01100);;Biosynthesis of secondary metabolites(ko01110);;Biosynthesis of nucleotide sugars(ko01250)	--	--	--	--	--	--	--	--	--	--
neg_884	1,7-Dimethyluric acid	737.319274895262	784.676687544158	788.389034573371	848.681901816727	787.478936910461	828.332076208884	228.279073119383	221.425183538271	260.957180086215	268.607341323329	239.124767574015	250.721083583582	-1.70052	6.11403023701587e-09	1.73257627789032	down	-1.56544	C7H8N4O3	231.028734514963	0.612566666666667	C16356	Caffeine metabolism(ko00232);;Metabolic pathways(ko01100);;Biosynthesis of secondary metabolites(ko01110)	--	--	--	--	HMDB0011103	33868-03-0	Organic compounds	Organoheterocyclic compounds	Imidazopyrimidines	Purines and purine derivatives
neg_885	2-Hydroxychromene-2-carboxylate	63.543840091487	61.669057638484	62.8913305512993	72.6472987640081	60.6698060118388	78.6076953862027	1.34704059900903e-09	1.34704059900903e-09	1.34704059900903e-09	1.34704059900903e-09	1.34704059900903e-09	1.34704059900903e-09	-35.5266	3.21944651246275e-06	1.72500885213032	down	4.63595201818697	C10H8O4	213.017816853497	0.612566666666667	C06204	Naphthalene degradation(ko00626);;Metabolic pathways(ko01100);;Microbial metabolism in diverse environments(ko01120);;Degradation of aromatic compounds(ko01220)	--	--	--	--	--	--	--	--	--	--
neg_886	Homoisocitric acid	54.7847712930599	56.0804810128804	51.0526982504845	59.4004132301371	54.6692217120797	63.9809405094626	94.4963424574157	109.257002286587	102.482922077747	116.104303325032	123.980699853793	116.476447874459	0.963167446037227	1.25135741798943e-05	1.67733992353684	up	1.58282341970352	C7H10O7	241.012380086756	0.605416666666667	--	--	--	--	--	--	--	--	--	--	--	--
neg_888	4,5-dihydroxy-2,3-pentanedione	1062.36883147878	1092.54259206565	1001.81941245721	1019.46789806024	982.96061557345	971.547658223525	1117.03660151861	1072.28081599086	905.866409555648	982.394425967569	1052.6760785753	1052.10818128186	0.0121047928807847	0.817284032718703	0.127619184030613	unchanged	2.26969425821755	C5H8O4	263.077840428713	0.605416666666667	--	--	--	--	--	--	--	--	--	--	--	--
neg_892	5'-methylthiotubercidin	6675.95259371282	6532.34684930947	6204.71650806445	7160.46875839553	6473.12131508393	6716.46407222565	5858.30843300432	5899.28029169449	5028.77890018328	5460.21660888002	5741.38074267971	6038.60489461965	-0.224767	0.000770022795272135	1.45707877801814	down	-45.932	C12H16N4O3S	317.055379009958	0.605416666666667	--	--	--	--	--	--	--	--	--	--	--	--
neg_893	Glutathione episulfonium ion	62.4045416353512	57.2671919564585	61.4722029940009	66.1390308342702	57.3907449285214	60.6506817016469	44.3195932020135	33.2262135948934	34.4866578549753	37.4563705325737	37.3534715868137	47.5577931941111	-0.640205	3.61646381093597e-05	1.62651381090217	down	21.2303490742677	C12H20N3O6S+	355.089042407372	0.605416666666667	C14874	Metabolism of xenobiotics by cytochrome P450(ko00980);;Chemical carcinogenesis - DNA adducts(ko05204)	--	--	--	--	HMDB0060479	--	Organic compounds	Organic acids and derivatives	Carboxylic acids and derivatives	Amino acids, peptides, and analogues
neg_895	7-cyano-7-carbaguanine	140.366754449187	137.638322910965	161.463525904215	143.734365267028	157.27134180241	136.186052598795	128.828842608199	120.025119507883	133.610231348598	118.986805246274	114.822458347425	117.103442521684	-0.257463	0.00150967472501193	1.42367469973574	down	-2.47472	C7H5N5O	395.096156081155	0.612566666666667	C15996	Folate biosynthesis(ko00790);;Metabolic pathways(ko01100)	--	--	--	--	--	--	--	--	--	--
neg_896	5'-Butyrylphosphoinosine	25436.1666103214	26715.8021074361	25865.7516750536	26783.1043619523	24017.6645266261	25128.2873146025	26913.4048479396	29141.2003161853	27509.371979752	25737.8909358973	25624.4349804882	26956.6348535969	0.0725192770144441	0.0808502636290849	0.907733723395242	unchanged	30.7633767272196	C14H19N4O9P	439.076494482901	0.605416666666667	C06435	Purine metabolism(ko00230)	--	--	--	--	--	--	--	--	--	--
neg_899	6'-O-caffeoylcatalpol	719.644316079059	724.94302093801	652.672408256347	763.185458441408	726.853223930143	702.268147290597	469.198719679821	470.648904482803	479.678337371225	464.049035117365	470.987868291774	500.410780103165	-0.587354	3.60680218997259e-06	1.70564815585596	down	-16.9906	C24H28O13	559.11348658398	0.605416666666667	--	--	--	--	--	--	--	--	--	--	--	--
neg_9	2,4-Dichloro-3-oxoadipate	122.49288057175	119.925893198739	121.612416452964	117.411290592641	118.954665574027	145.469878512288	119.405392733392	119.766610618285	110.021425194504	125.094611486023	129.605328250645	128.167280916034	-0.0269553	0.669351687162076	0.236805227337912	unchanged	11.3597302293735	C6H6Cl2O5	262.931219545561	0.498166666666667	C18244	Chlorocyclohexane and chlorobenzene degradation(ko00361);;Microbial metabolism in diverse environments(ko01120)	--	--	--	--	--	--	--	--	--	--
neg_901	15-Demethoxy-epsilon-rhodomycin	563.896883568153	650.105651260134	553.647070407008	649.090122618008	551.268362397317	561.958023505118	1178.51684488005	2260.31472937332	839.650783217331	994.16700836523	867.411531933201	1709.83415173879	1.15301903150407	0.0260702767928636	1.22370682974291	up	35.5220890445562	C29H33NO11	606.221088617304	0.605416666666667	C18641	Biosynthesis of type II polyketide products(ko01057);;Biosynthesis of secondary metabolites(ko01110)	--	--	--	--	--	--	--	--	--	--
neg_902	Naringin	1578.84296530591	1564.22917557445	1524.02810827486	1789.87166967168	1609.32133659165	1667.76914832757	1774.5958246077	1853.49851504166	1971.94578627956	1850.93820639262	1762.3930049813	1906.93161831446	0.192082163933154	0.00111316951961741	1.42887317234713	up	-45.4834	C27H32O14	601.127485021798	0.605416666666667	C09789	Flavonoid biosynthesis(ko00941)	LMPK12140235	Polyketides [PK]	Flavonoids [PK12]	Flavanones [PK1214]	HMDB0002927	10236-47-2	Organic compounds	Phenylpropanoids and polyketides	Flavonoids	Flavonoid glycosides
neg_903	6'''-Deamino-6'''-oxoparomomycin II	1123.11538561713	1288.98937681124	1202.39621155675	1221.41715729653	1065.17574519236	1099.22374414879	1137.94948317769	1130.50389507257	912.940328080186	1029.47567653807	1084.32716935936	1137.78561651937	-0.121933	0.088584582137101	0.896139171011765	unchanged	-43.2781	C23H42N4O15	635.212750300458	0.605416666666667	C21263	Neomycin, kanamycin and gentamicin biosynthesis(ko00524);;Biosynthesis of secondary metabolites(ko01110)	--	--	--	--	--	--	--	--	--	--
neg_905	Delphinidin 3-O-(6-caffeoyl-beta-D-glucoside)	599.532328526427	664.592343923801	555.834619383861	635.215447840688	576.537844713507	591.963935343159	470.72093112196	447.713662801385	325.981741678657	412.510589947505	470.014191427839	457.413941713247	-0.48765	0.000153141930620541	1.5528898168519	down	-31.2964	C30H27O15+	648.090035897897	0.605416666666667	C16367	Anthocyanin biosynthesis(ko00942)	--	--	--	--	--	--	--	--	--	--
neg_907	Succinyllipoic acid	188.101578649931	220.967441097646	205.324893516344	220.237892401621	232.732978082666	222.925519649411	157.065439615909	166.80899290412	166.469731764264	186.697332391258	174.100258689082	190.747202170376	-0.308494	0.000645605799547274	1.46123524853816	down	-7.7125	C12H21NO4S2	659.175866300987	0.612566666666667	--	--	--	--	--	--	--	--	--	--	--	--
neg_910	CMP-5-N-acetyl-7-N-(D-alanyl)-legionaminic acid	1459.40432494515	1400.75137473546	1431.49034209816	1525.60544077561	1445.42432024414	1361.8	1418.20573469818	1382.00481393599	1557.3906776346	1545.66250052034	1440.02208420344	1504.32140921019	0.0368508891186783	0.340495376610102	0.519064246136203	unchanged	18.8522915885728	C23H37N6O15P	703.187449642796	0.612566666666667	C22251	O-Antigen nucleotide sugar biosynthesis(ko00541);;Metabolic pathways(ko01100);;Biosynthesis of nucleotide sugars(ko01250)	--	--	--	--	--	--	--	--	--	--
neg_913	4-Methylthiobutyl-desulfoglucosinolate	39.8573410808715	44.7996641731131	41.5892724014144	47.0818922602046	45.3797065356039	42.6960880344299	30.6523700655787	37.377241520747	36.6712485227735	24.3000003315459	30.4853313790503	40.1246714521256	-0.389091	0.00567928671677294	1.35777	down	8.12798648697183	C12H23NO6S2	741.212754777943	0.605416666666667	C17248	Glucosinolate biosynthesis(ko00966);;2-Oxocarboxylic acid metabolism(ko01210)	--	--	--	--	--	--	--	--	--	--
neg_914	Methanofuran	72.6540740616236	91.5427337409047	74.4263511832214	75.750536368631	76.5921285240672	66.0777713985421	68.9403299021962	54.4206467465852	50.702688076285	51.7784919575791	59.0785821666373	61.6196036873526	-0.399308	0.0021624347969737	1.3842819298256	down	-42.1402	C34H44N4O15	769.223451856894	0.605416666666667	C00862	Methane metabolism(ko00680);;Metabolic pathways(ko01100);;Microbial metabolism in diverse environments(ko01120);;Biosynthesis of cofactors(ko01240)	--	--	--	--	--	--	--	--	--	--
neg_916	Tripterygiumine K	460.649974808485	498.038559283813	447.35139404307	530.908410169105	498.998742408442	500.648908996773	678.981730386929	689.829665069677	582.261622925476	632.911978554566	692.44441826081	720.292028296205	0.444672229257795	6.49834215575739e-05	1.6017501580348	up	-28.475	C39H45NO16	804.226198485229	0.605416666666667	--	--	--	--	--	--	--	--	--	--	--	--
neg_921	Maltopentaose	1166.02239530386	1114.53103831509	1150.28914238991	1303.65502291006	1278.66325207687	1219.00820847321	2159.54015404399	2150.65523534837	2441.76311240371	2430.95839591894	2251.84448049354	2326.5320351378	0.928115766450075	8.6737769156225e-08	1.71498238541859	up	-5.10636	C30H52O26	863.239853610087	0.612566666666667	--	--	--	--	--	--	HMDB0012254	34620-76-3	Organic compounds	Organic oxygen compounds	Organooxygen compounds	Carbohydrates and carbohydrate conjugates
neg_924	gamma-butyrobetainyl-CoA	1530.96210509481	1544.00905429615	1522.54244780916	1599.38144221317	1551.80565805105	1510.59775586787	1674.00388053986	1711.45402159761	1265.29832687072	1561.56717551641	1731.84090900737	1808.56587685819	0.074903254180486	0.350350347015057	0.537397194603989	unchanged	49.614332193403	C28H50N8O17P3S+	894.259887511229	0.605416666666667	C20749	--	LMFA07050321	Fatty Acyls [FA]	Fatty esters [FA07]	Fatty acyl CoAs [FA0705]	--	--	--	--	--	--
neg_928	Tripterygiumine N	125.674981236859	139.603488462291	116.551548032075	116.511850309792	123.100125866675	113.263448027544	80.2192568923889	102.858073873672	89.2299679588336	78.6579942523893	106.039196040846	98.3350798167284	-0.403796	0.00073901580471235	1.46061866953278	down	40.3341835184547	C44H45NO19	912.269194226644	0.612566666666667	--	--	--	--	--	--	--	--	--	--	--	--
neg_930	Decanoyl-CoA (n-C10:0CoA)	654.220102258405	610.325448242316	639.880539057493	718.115183223568	693.71261883014	690.425377947456	449.959167706838	453.462341341279	387.05198803343	462.349373823385	512.101974071695	531.767167437333	-0.518686	2.532539746124e-05	1.60805762654374	down	32.7802411578186	C31H54N7O17P3S	966.279	0.605416666666667	--	--	--	--	--	--	HMDB0006404	1264-57-9	Organic compounds	Lipids and lipid-like molecules	Fatty Acyls	Fatty acyl thioesters
neg_936	trans,cis-Lauro-2,6-dienoyl-CoA	583.949008050054	620.499682633857	515.867743193933	607.528597988717	557.016484134565	593.242554173825	554.827396586048	567.928233586609	482.427360608575	539.902370294145	602.933263269269	622.935741031385	-0.045144	0.50092900146003	0.380092296818012	unchanged	-46.0172	C33H54N7O17P3S	990.20567925894	0.605416666666667	C05279	Fatty acid degradation(ko00071)	--	--	--	--	HMDB0011123	--	Organic compounds	Lipids and lipid-like molecules	Fatty Acyls	Fatty acyl thioesters
neg_942	Salcolin B	27.2557448013666	23.3401335552974	18.8003238678816	26.7096393034624	36.248762090132	33.6979289315489	41.2649350332338	38.5043106119601	30.9957365308894	69.7812766747747	59.5549235192354	69.3719539110568	0.898174455915209	0.0157461389766384	1.25270637357746	up	-6.75174	C27H26O11	1111.30176947863	0.619716666666667	--	--	--	--	--	--	--	--	--	--	--	--
neg_946	D-Fructose	14825.1673958242	16244.590691693	17045.081607235	15116.2429767153	14489.6398476661	14524.5335128998	19052.6960284421	18462.8040016355	20329.2249062327	17861.5463207232	17538.0128018047	17532.5673300371	0.264109814864383	0.000521183488850343	1.47132	up	3.90026466203201	C6H12O6	215.03349169707	0.619716666666667	C00095	Fructose and mannose metabolism(ko00051);;Galactose metabolism(ko00052);;Starch and sucrose metabolism(ko00500);;Metabolic pathways(ko01100);;Biosynthesis of secondary metabolites(ko01110);;Microbial metabolism in diverse environments(ko01120);;ABC transporters(ko02010);;Phosphotransferase system (PTS)(ko02060);;Taste transduction(ko04742);;Insulin resistance(ko04931);;Carbohydrate digestion and …	--	--	--	--	HMDB0000660	53188-23-1	Organic compounds	Organic oxygen compounds	Organooxygen compounds	Carbohydrates and carbohydrate conjugates
neg_948	Galactonic acid	10463.9244270532	11411.8030250263	11891.5615694802	10771.6181476811	10214.8815698866	10274.8316109082	7510.17804792136	7300.39361423482	8133.92638358016	7195.3624434612	7034.06256519944	7029.24751237175	-0.556925	3.80135122380117e-06	1.67163886269544	down	20.6842997890331	C6H12O7	217.03702587047	0.619716666666667	--	--	--	--	--	--	HMDB0000565	13382-27-9	Organic compounds	Organic acids and derivatives	Hydroxy acids and derivatives	Medium-chain hydroxy acids and derivatives
neg_951	Cellobiose	65319.8143750936	63591.9351182739	63829.1015758604	64951.5847058311	61695.4867433465	60825.3306142779	79366.2168360413	80976.2642159217	83002.7319664011	76794.6537981862	74090.585717544	76268.5251842265	0.307382767292989	1.27765574192347e-05	1.65531925322913	up	0.791553179034401	C12H22O11	377.085883623875	0.619716666666667	C00185	Starch and sucrose metabolism(ko00500);;Metabolic pathways(ko01100);;ABC transporters(ko02010);;Phosphotransferase system (PTS)(ko02060)	--	--	--	--	HMDB0000055	528-50-7	Organic compounds	Organic oxygen compounds	Organooxygen compounds	Carbohydrates and carbohydrate conjugates
neg_961	1-Nitro-7-hydroxy-8-glutathionyl-7,8-dihydronaphthalene	1170.26458231341	1148.75841765497	1193.09707588449	1251.75415779802	1243.30242369013	1166.44547800249	1319.76548172711	1365.48905889859	1529.67119782424	1421.27498081298	1323.11401639189	1379.74833943098	0.217183546073401	0.000776646328238998	1.49797562996661	up	6.67801225669054	C20H24N4O9S	541.127915373096	0.619716666666667	C14803	Metabolism of xenobiotics by cytochrome P450(ko00980)	--	--	--	--	HMDB0060330	--	Organic compounds	Organic acids and derivatives	Carboxylic acids and derivatives	Amino acids, peptides, and analogues
neg_964	p-Coumaroyl quinic acid	2186.98434407407	2335.45080891713	2531.33851798233	2272.66129811993	2092.94017590736	2106.93468511373	3394.50123238314	3381.73736836523	3508.84346600775	3155.54693625055	3116.85223342006	3095.03063600703	0.538945416107097	1.11578591009956e-06	1.66466558681229	up	-1.37735	C16H18O8	721.197606572371	0.619716666666667	C12208	Phenylpropanoid biosynthesis(ko00940);;Flavonoid biosynthesis(ko00941);;Stilbenoid, diarylheptanoid and gingerol biosynthesis(ko00945);;Biosynthesis of secondary metabolites(ko01110)	--	--	--	--	HMDB0029681	--	Organic compounds	Organic oxygen compounds	Organooxygen compounds	Alcohols and polyols
neg_967	Corynebactin	6025.12976458586	6158.03957208119	5898.6323254844	6006.7567746232	5828.08029654455	5767.74055797373	8361.67	8825.86009430998	6888.59487007011	8004.67831867588	8482.46760301265	8632.64551419032	0.463246020627912	0.000399397588395188	1.61212793784249	up	1.69676661688239	C39H42N6O18	903.265201152289	0.619716666666667	C12219	Biosynthesis of siderophore group nonribosomal peptides(ko01053);;Biosynthesis of secondary metabolites(ko01110)	--	--	--	--	--	--	--	--	--	--
neg_969	Delphinidin-3-(p-coumaroyl)-rutinoside-5-glucoside	150.042003749342	207.683054919636	183.184320569784	214.055460966311	186.594674837718	180.693065170448	214.86422892347	199.644353582891	213.805617951573	207.900969054278	207.495760159081	252.948276346994	0.208401940400778	0.0373345281634736	1.05546079175118	up	35.4604306205246	C42H47O23+	940.258077606838	0.619716666666667	C16294	Anthocyanin biosynthesis(ko00942)	--	--	--	--	--	--	--	--	--	--
neg_970	Pseudoecgonyl-CoA	9.99415416181429	12.3772154469181	7.23707210593041	7.70596792367485	16.3467210752825	5.46052774389116	14.8917811093429	14.0365412417401	17.8832994995799	25.2761729291562	17.9819405796454	11.9354337314985	0.786883617245437	0.0176019066170247	1.17396303924803	up	-0.108933	C30H49N8O18P3S	955.184403705864	0.619716666666667	C12450	Tropane, piperidine and pyridine alkaloid biosynthesis(ko00960)	LMFA07050365	Fatty Acyls [FA]	Fatty esters [FA07]	Fatty acyl CoAs [FA0705]	HMDB0006403	--	Organic compounds	Benzenoids	Benzene and substituted derivatives	Benzenesulfonamides
neg_972	Arachidonyl-CoA	1262.07117747327	1236.16478063123	1204.89059861684	1286.65580711204	1226.55369379906	1216.63140503833	2131.84064759319	2218.53741239788	1710.06062165165	2160.62688454973	2284.07256404334	2201.18180504112	0.773536052810873	0.000114580194207398	1.66523631157651	up	2.17217074979189	C41H66N7O17P3S	1074.32183043767	0.626866666666667	C02249	Biosynthesis of unsaturated fatty acids(ko01040);;Fatty acid metabolism(ko01212);;Ferroptosis(ko04216);;Ovarian steroidogenesis(ko04913)	LMFA07050288	Fatty Acyls [FA]	Fatty esters [FA07]	Fatty acyl CoAs [FA0705]	HMDB0006523	17046-56-9	Organic compounds	Lipids and lipid-like molecules	Fatty Acyls	Fatty acyl thioesters
neg_979	D-Xylonate	5527.27984919928	5556.22472033381	5582.23916417806	5557.70963266343	5251.4563266435	5255.89086669724	4526.46689224897	4562.59719443207	4527.93078967804	4338.24261831909	4277.38298214361	4321.05846084386	-0.301737	3.04099395603608e-07	1.6910165536862	down	4.42914260686314	C5H10O6	165.041197055171	0.634033333333333	C00502	Pentose and glucuronate interconversions(ko00040);;Metabolic pathways(ko01100)	--	--	--	--	HMDB0242170	--	Organic compounds	Organic oxygen compounds	Organooxygen compounds	Carbohydrates and carbohydrate conjugates
neg_980	D-Lactic acid	177.471674575782	183.015663160926	170.95720607312	177.12477535749	167.119868382455	189.321570655941	138.212883010059	142.390150763743	145.412261599695	151.212066569248	150.652	149.861718486972	-0.279	2.89207123449781e-05	1.62073191088722	down	4.15153138670803	C3H6O3	239.077986641007	0.626866666666667	C00256	Pyruvate metabolism(ko00620);;Metabolic pathways(ko01100);;Microbial metabolism in diverse environments(ko01120);;Vancomycin resistance(ko01502)	--	--	--	--	HMDB0001311	10326-41-7	Organic compounds	Organic acids and derivatives	Hydroxy acids and derivatives	Alpha hydroxy acids and derivatives
[truncated: 1,127 more rows]

## Sheet: Table S4
Table S4. Differential expression metabolites (DEMs) in NM vs DG.
[truncated: 700 more rows]

[truncated: 7 more sheets: Table S5, Table S6, Table S7, Table S8, Table S9, Table S10, Table S11]
